# Supplementary material for: A Computational Probe into the Structure and Dynamics of the Full-Length Toll-Like Receptor 3 in a Phospholipid Bilayer
Source: Int J Mol Sci. 2020 Apr 19;21(8):2857. doi: 10.3390/ijms21082857 (PMC7215789; doi:10.3390/ijms21082857)
Supplement: Supplementary file 1 [file ijms-21-02857-s001.zip]

Archive with 3 entries (2 files):
- ijms-760659-supplementary/
- ijms-760659-supplementary/IJMS_Supple Info.pdf
- ijms-760659-supplementary/TLR3_Model_S1.pdb
