# Supplementary material for: A Computational Probe into the Structure and Dynamics of the Full-Length Toll-Like Receptor 3 in a Phospholipid Bilayer
Source: Int J Mol Sci. 2020 Apr 19;21(8):2857. doi: 10.3390/ijms21082857 (PMC7215789; doi:10.3390/ijms21082857)
Supplement: Supplementary file 1 [file ijms-21-02857-s001.zip › ijms-760659-supplementary/TLR3_Model_S1.pdb]

REMARK   Accelrys Discovery Studio PDB file
REMARK   Created:  2020-04-18T13:18:48Z
SSBOND   1 CYS A   28    CYS A   37                                     
SSBOND   2 CYS A   95    CYS A  122                                     
SSBOND   3 CYS A  649    CYS A  677                                     
SSBOND   4 CYS A  651    CYS A  696                                     
SSBOND   5 CYS B   28    CYS B   37                                     
SSBOND   6 CYS B   95    CYS B  122                                     
SSBOND   7 CYS B  649    CYS B  677                                     
SSBOND   8 CYS B  651    CYS B  696                                     
CRYST1  152.781   90.806  176.568  90.00  90.00  90.00 P1         
ATOM      1  N   CYS A  28     141.620  60.210  96.800  0.00  0.00           N1+
ATOM      2  H1  CYS A  28     140.670  59.920  96.720  0.00  0.00           H  
ATOM      3  H2  CYS A  28     141.950  60.500  95.900  0.00  0.00           H  
ATOM      4  H3  CYS A  28     142.180  59.450  97.140  0.00  0.00           H  
ATOM      5  CA  CYS A  28     141.710  61.340  97.740  0.00  0.00           C  
ATOM      6  HA  CYS A  28     141.390  60.990  98.620  0.00  0.00           H  
ATOM      7  CB  CYS A  28     143.170  61.780  97.850  0.00  0.00           C  
ATOM      8  HB1 CYS A  28     143.140  62.580  98.450  0.00  0.00           H  
ATOM      9  HB2 CYS A  28     143.410  62.070  96.920  0.00  0.00           H  
ATOM     10  SG  CYS A  28     144.300  60.510  98.470  0.00  0.00           S  
ATOM     11  C   CYS A  28     140.750  62.480  97.430  0.00  0.00           C  
ATOM     12  O   CYS A  28     140.170  62.600  96.350  0.00  0.00           O  
ATOM     13  N   THR A  29     140.480  63.280  98.470  0.00  0.00           N  
ATOM     14  H   THR A  29     141.030  63.140  99.300  0.00  0.00           H  
ATOM     15  CA  THR A  29     139.480  64.320  98.520  0.00  0.00           C  
ATOM     16  HA  THR A  29     138.830  64.040  97.820  0.00  0.00           H  
ATOM     17  CB  THR A  29     138.760  64.410  99.860  0.00  0.00           C  
ATOM     18  HB  THR A  29     139.400  64.510 100.620  0.00  0.00           H  
ATOM     19  CG2 THR A  29     137.730  65.540  99.890  0.00  0.00           C  
ATOM     20 1HG2 THR A  29     137.280  65.560 100.780  0.00  0.00           H  
ATOM     21 2HG2 THR A  29     138.190  66.410  99.730  0.00  0.00           H  
ATOM     22 3HG2 THR A  29     137.040  65.380  99.180  0.00  0.00           H  
ATOM     23  OG1 THR A  29     138.020  63.210  99.930  0.00  0.00           O  
ATOM     24  HG1 THR A  29     137.510  63.180 100.790  0.00  0.00           H  
ATOM     25  C   THR A  29     140.140  65.670  98.240  0.00  0.00           C  
ATOM     26  O   THR A  29     141.140  65.950  98.910  0.00  0.00           O  
ATOM     27  N   VAL A  30     139.670  66.410  97.240  0.00  0.00           N  
ATOM     28  H   VAL A  30     138.830  66.130  96.780  0.00  0.00           H  
ATOM     29  CA  VAL A  30     140.350  67.610  96.800  0.00  0.00           C  
ATOM     30  HA  VAL A  30     141.020  67.810  97.510  0.00  0.00           H  
ATOM     31  CB  VAL A  30     141.090  67.370  95.480  0.00  0.00           C  
ATOM     32  HB  VAL A  30     141.340  68.290  95.170  0.00  0.00           H  
ATOM     33  CG1 VAL A  30     142.300  66.480  95.740  0.00  0.00           C  
ATOM     34 1HG1 VAL A  30     142.790  66.320  94.880  0.00  0.00           H  
ATOM     35 2HG1 VAL A  30     142.910  66.930  96.390  0.00  0.00           H  
ATOM     36 3HG1 VAL A  30     142.000  65.610  96.120  0.00  0.00           H  
ATOM     37  CG2 VAL A  30     140.290  66.830  94.300  0.00  0.00           C  
ATOM     38 1HG2 VAL A  30     140.890  66.720  93.510  0.00  0.00           H  
ATOM     39 2HG2 VAL A  30     139.900  65.940  94.540  0.00  0.00           H  
ATOM     40 3HG2 VAL A  30     139.560  67.470  94.070  0.00  0.00           H  
ATOM     41  C   VAL A  30     139.390  68.780  96.720  0.00  0.00           C  
ATOM     42  O   VAL A  30     138.210  68.710  96.370  0.00  0.00           O  
ATOM     43  N   SER A  31     140.020  69.940  96.910  0.00  0.00           N  
ATOM     44  H   SER A  31     140.960  69.920  97.260  0.00  0.00           H  
ATOM     45  CA  SER A  31     139.410  71.220  96.630  0.00  0.00           C  
ATOM     46  HA  SER A  31     138.660  71.000  96.010  0.00  0.00           H  
ATOM     47  CB  SER A  31     138.780  71.890  97.850  0.00  0.00           C  
ATOM     48  HB1 SER A  31     139.440  72.450  98.340  0.00  0.00           H  
ATOM     49  HB2 SER A  31     138.390  71.220  98.470  0.00  0.00           H  
ATOM     50  OG  SER A  31     137.740  72.730  97.370  0.00  0.00           O  
ATOM     51  HG  SER A  31     137.300  73.190  98.140  0.00  0.00           H  
ATOM     52  C   SER A  31     140.440  72.120  95.970  0.00  0.00           C  
ATOM     53  O   SER A  31     141.580  71.720  95.720  0.00  0.00           O  
ATOM     54  N   HIS A  32     140.140  73.400  95.730  0.00  0.00           N  
ATOM     55  H   HIS A  32     139.200  73.720  95.840  0.00  0.00           H  
ATOM     56  CA  HIS A  32     141.180  74.320  95.310  0.00  0.00           C  
ATOM     57  HA  HIS A  32     141.470  73.980  94.410  0.00  0.00           H  
ATOM     58  CB  HIS A  32     140.610  75.730  95.250  0.00  0.00           C  
ATOM     59  HB1 HIS A  32     141.370  76.370  95.190  0.00  0.00           H  
ATOM     60  HB2 HIS A  32     140.100  75.900  96.090  0.00  0.00           H  
ATOM     61  CG  HIS A  32     139.690  76.020  94.100  0.00  0.00           C  
ATOM     62  ND1 HIS A  32     139.140  75.110  93.190  0.00  0.00           N  
ATOM     63  HD1 HIS A  32     139.310  74.130  93.140  0.00  0.00           H  
ATOM     64  CE1 HIS A  32     138.340  75.830  92.400  0.00  0.00           C  
ATOM     65  HE1 HIS A  32     137.750  75.440  91.690  0.00  0.00           H  
ATOM     66  NE2 HIS A  32     138.430  77.140  92.670  0.00  0.00           N1+
ATOM     67  HE2 HIS A  32     137.970  77.880  92.170  0.00  0.00           H  
ATOM     68  CD2 HIS A  32     139.270  77.280  93.760  0.00  0.00           C  
ATOM     69  HD2 HIS A  32     139.520  78.140  94.210  0.00  0.00           H  
ATOM     70  C   HIS A  32     142.370  74.330  96.270  0.00  0.00           C  
ATOM     71  O   HIS A  32     142.170  74.510  97.470  0.00  0.00           O  
ATOM     72  N   GLU A  33     143.570  74.020  95.800  0.00  0.00           N  
ATOM     73  H   GLU A  33     143.590  73.700  94.850  0.00  0.00           H  
ATOM     74  CA  GLU A  33     144.860  74.080  96.460  0.00  0.00           C  
ATOM     75  HA  GLU A  33     145.490  73.520  95.920  0.00  0.00           H  
ATOM     76  CB  GLU A  33     145.410  75.500  96.380  0.00  0.00           C  
ATOM     77  HB1 GLU A  33     145.190  75.890  95.480  0.00  0.00           H  
ATOM     78  HB2 GLU A  33     146.400  75.480  96.500  0.00  0.00           H  
ATOM     79  CG  GLU A  33     144.790  76.370  97.470  0.00  0.00           C  
ATOM     80  HG1 GLU A  33     144.890  75.900  98.350  0.00  0.00           H  
ATOM     81  HG2 GLU A  33     143.820  76.490  97.260  0.00  0.00           H  
ATOM     82  CD  GLU A  33     145.440  77.750  97.590  0.00  0.00           C  
ATOM     83  OE1 GLU A  33     146.510  77.870  98.220  0.00  0.00           O  
ATOM     84  OE2 GLU A  33     144.900  78.770  97.120  0.00  0.00           O  
ATOM     85  C   GLU A  33     144.940  73.310  97.770  0.00  0.00           C  
ATOM     86  O   GLU A  33     145.800  73.610  98.590  0.00  0.00           O  
ATOM     87  N   VAL A  34     144.100  72.310  98.050  0.00  0.00           N  
ATOM     88  H   VAL A  34     143.400  72.140  97.360  0.00  0.00           H  
ATOM     89  CA  VAL A  34     144.050  71.430  99.200  0.00  0.00           C  
ATOM     90  HA  VAL A  34     144.950  71.490  99.630  0.00  0.00           H  
ATOM     91  CB  VAL A  34     143.010  71.880 100.230  0.00  0.00           C  
ATOM     92  HB  VAL A  34     143.210  71.290 101.010  0.00  0.00           H  
ATOM     93  CG1 VAL A  34     143.110  73.340 100.660  0.00  0.00           C  
ATOM     94 1HG1 VAL A  34     142.390  73.540 101.330  0.00  0.00           H  
ATOM     95 2HG1 VAL A  34     144.010  73.510 101.070  0.00  0.00           H  
ATOM     96 3HG1 VAL A  34     142.990  73.930  99.860  0.00  0.00           H  
ATOM     97  CG2 VAL A  34     141.590  71.710  99.710  0.00  0.00           C  
ATOM     98 1HG2 VAL A  34     140.940  72.010 100.410  0.00  0.00           H  
ATOM     99 2HG2 VAL A  34     141.470  72.260  98.880  0.00  0.00           H  
ATOM    100 3HG2 VAL A  34     141.430  70.750  99.500  0.00  0.00           H  
ATOM    101  C   VAL A  34     143.770  70.020  98.710  0.00  0.00           C  
ATOM    102  O   VAL A  34     143.010  69.720  97.800  0.00  0.00           O  
ATOM    103  N   ALA A  35     144.470  69.050  99.310  0.00  0.00           N  
ATOM    104  H   ALA A  35     145.250  69.340  99.870  0.00  0.00           H  
ATOM    105  CA  ALA A  35     144.220  67.620  99.240  0.00  0.00           C  
ATOM    106  HA  ALA A  35     143.260  67.550  98.970  0.00  0.00           H  
ATOM    107  CB  ALA A  35     145.130  67.010  98.180  0.00  0.00           C  
ATOM    108  HB1 ALA A  35     144.960  66.030  98.130  0.00  0.00           H  
ATOM    109  HB2 ALA A  35     144.940  67.430  97.290  0.00  0.00           H  
ATOM    110  HB3 ALA A  35     146.090  67.170  98.430  0.00  0.00           H  
ATOM    111  C   ALA A  35     144.250  66.890 100.570  0.00  0.00           C  
ATOM    112  O   ALA A  35     144.730  67.400 101.580  0.00  0.00           O  
ATOM    113  N   ASP A  36     143.750  65.650 100.640  0.00  0.00           N  
ATOM    114  H   ASP A  36     143.570  65.180  99.770  0.00  0.00           H  
ATOM    115  CA  ASP A  36     143.440  64.920 101.850  0.00  0.00           C  
ATOM    116  HA  ASP A  36     144.210  65.050 102.480  0.00  0.00           H  
ATOM    117  CB  ASP A  36     142.170  65.450 102.500  0.00  0.00           C  
ATOM    118  HB1 ASP A  36     141.390  65.120 101.970  0.00  0.00           H  
ATOM    119  HB2 ASP A  36     142.200  66.450 102.460  0.00  0.00           H  
ATOM    120  CG  ASP A  36     141.960  65.040 103.950  0.00  0.00           C  
ATOM    121  OD1 ASP A  36     141.170  65.710 104.640  0.00  0.00           O  
ATOM    122  OD2 ASP A  36     142.560  64.050 104.420  0.00  0.00           O  
ATOM    123  C   ASP A  36     143.230  63.460 101.450  0.00  0.00           C  
ATOM    124  O   ASP A  36     142.480  63.080 100.560  0.00  0.00           O  
ATOM    125  N   CYS A  37     143.870  62.600 102.240  0.00  0.00           N  
ATOM    126  H   CYS A  37     144.450  62.980 102.960  0.00  0.00           H  
ATOM    127  CA  CYS A  37     143.790  61.160 102.140  0.00  0.00           C  
ATOM    128  HA  CYS A  37     142.950  60.940 101.640  0.00  0.00           H  
ATOM    129  CB  CYS A  37     145.080  60.730 101.460  0.00  0.00           C  
ATOM    130  HB1 CYS A  37     144.980  59.740 101.390  0.00  0.00           H  
ATOM    131  HB2 CYS A  37     145.780  60.950 102.140  0.00  0.00           H  
ATOM    132  SG  CYS A  37     145.450  61.480  99.850  0.00  0.00           S  
ATOM    133  C   CYS A  37     143.750  60.500 103.510  0.00  0.00           C  
ATOM    134  O   CYS A  37     144.220  59.390 103.760  0.00  0.00           O  
ATOM    135  N   SER A  38     143.170  61.170 104.520  0.00  0.00           N  
ATOM    136  H   SER A  38     142.590  61.950 104.310  0.00  0.00           H  
ATOM    137  CA  SER A  38     143.360  60.800 105.900  0.00  0.00           C  
ATOM    138  HA  SER A  38     144.310  60.490 105.840  0.00  0.00           H  
ATOM    139  CB  SER A  38     143.120  61.990 106.820  0.00  0.00           C  
ATOM    140  HB1 SER A  38     143.880  62.640 106.750  0.00  0.00           H  
ATOM    141  HB2 SER A  38     143.040  61.680 107.770  0.00  0.00           H  
ATOM    142  OG  SER A  38     141.940  62.700 106.520  0.00  0.00           O  
ATOM    143  HG  SER A  38     141.840  63.470 107.160  0.00  0.00           H  
ATOM    144  C   SER A  38     142.480  59.670 106.440  0.00  0.00           C  
ATOM    145  O   SER A  38     142.390  59.300 107.600  0.00  0.00           O  
ATOM    146  N   HIS A  39     141.740  59.090 105.500  0.00  0.00           N  
ATOM    147  H   HIS A  39     141.920  59.400 104.570  0.00  0.00           H  
ATOM    148  CA  HIS A  39     140.710  58.080 105.620  0.00  0.00           C  
ATOM    149  HA  HIS A  39     140.800  57.710 106.540  0.00  0.00           H  
ATOM    150  CB  HIS A  39     139.390  58.810 105.380  0.00  0.00           C  
ATOM    151  HB1 HIS A  39     139.320  59.590 106.010  0.00  0.00           H  
ATOM    152  HB2 HIS A  39     138.630  58.180 105.540  0.00  0.00           H  
ATOM    153  CG  HIS A  39     139.300  59.320 103.970  0.00  0.00           C  
ATOM    154  ND1 HIS A  39     139.950  60.470 103.520  0.00  0.00           N  
ATOM    155  HD1 HIS A  39     140.620  61.020 104.010  0.00  0.00           H  
ATOM    156  CE1 HIS A  39     139.480  60.670 102.280  0.00  0.00           C  
ATOM    157  HE1 HIS A  39     139.760  61.420 101.680  0.00  0.00           H  
ATOM    158  NE2 HIS A  39     138.580  59.730 101.940  0.00  0.00           N1+
ATOM    159  HE2 HIS A  39     138.060  59.690 101.090  0.00  0.00           H  
ATOM    160  CD2 HIS A  39     138.500  58.820 102.980  0.00  0.00           C  
ATOM    161  HD2 HIS A  39     137.970  57.970 103.000  0.00  0.00           H  
ATOM    162  C   HIS A  39     140.880  56.820 104.780  0.00  0.00           C  
ATOM    163  O   HIS A  39     139.970  56.000 104.690  0.00  0.00           O  
ATOM    164  N   LEU A  40     142.090  56.650 104.250  0.00  0.00           N  
ATOM    165  H   LEU A  40     142.870  57.140 104.640  0.00  0.00           H  
ATOM    166  CA  LEU A  40     142.310  55.770 103.120  0.00  0.00           C  
ATOM    167  HA  LEU A  40     141.420  55.340 102.950  0.00  0.00           H  
ATOM    168  CB  LEU A  40     142.760  56.600 101.920  0.00  0.00           C  
ATOM    169  HB1 LEU A  40     142.980  55.990 101.160  0.00  0.00           H  
ATOM    170  HB2 LEU A  40     143.570  57.140 102.170  0.00  0.00           H  
ATOM    171  CG  LEU A  40     141.630  57.540 101.510  0.00  0.00           C  
ATOM    172  HG  LEU A  40     141.380  58.100 102.300  0.00  0.00           H  
ATOM    173  CD1 LEU A  40     142.100  58.420 100.360  0.00  0.00           C  
ATOM    174 1HD1 LEU A  40     141.360  59.040 100.090  0.00  0.00           H  
ATOM    175 2HD1 LEU A  40     142.890  58.960 100.650  0.00  0.00           H  
ATOM    176 3HD1 LEU A  40     142.360  57.840  99.580  0.00  0.00           H  
ATOM    177  CD2 LEU A  40     140.410  56.750 101.040  0.00  0.00           C  
ATOM    178 1HD2 LEU A  40     139.680  57.380 100.780  0.00  0.00           H  
ATOM    179 2HD2 LEU A  40     140.660  56.190 100.250  0.00  0.00           H  
ATOM    180 3HD2 LEU A  40     140.090  56.160 101.780  0.00  0.00           H  
ATOM    181  C   LEU A  40     143.300  54.650 103.430  0.00  0.00           C  
ATOM    182  O   LEU A  40     143.320  53.700 102.650  0.00  0.00           O  
ATOM    183  N   LYS A  41     144.040  54.650 104.540  0.00  0.00           N  
ATOM    184  H   LYS A  41     143.940  55.430 105.160  0.00  0.00           H  
ATOM    185  CA  LYS A  41     144.970  53.610 104.910  0.00  0.00           C  
ATOM    186  HA  LYS A  41     145.600  54.040 105.560  0.00  0.00           H  
ATOM    187  CB  LYS A  41     144.170  52.490 105.580  0.00  0.00           C  
ATOM    188  HB1 LYS A  41     144.820  51.850 106.000  0.00  0.00           H  
ATOM    189  HB2 LYS A  41     143.640  52.020 104.870  0.00  0.00           H  
ATOM    190  CG  LYS A  41     143.200  52.960 106.660  0.00  0.00           C  
ATOM    191  HG1 LYS A  41     142.470  53.520 106.250  0.00  0.00           H  
ATOM    192  HG2 LYS A  41     143.690  53.500 107.350  0.00  0.00           H  
ATOM    193  CD  LYS A  41     142.610  51.700 107.290  0.00  0.00           C  
ATOM    194  HD1 LYS A  41     143.280  51.280 107.910  0.00  0.00           H  
ATOM    195  HD2 LYS A  41     142.360  51.050 106.580  0.00  0.00           H  
ATOM    196  CE  LYS A  41     141.370  52.130 108.070  0.00  0.00           C  
ATOM    197  HE1 LYS A  41     140.740  52.610 107.460  0.00  0.00           H  
ATOM    198  HE2 LYS A  41     141.640  52.740 108.810  0.00  0.00           H  
ATOM    199  NZ  LYS A  41     140.630  51.010 108.670  0.00  0.00           N1+
ATOM    200  HZ1 LYS A  41     139.830  51.360 109.160  0.00  0.00           H  
ATOM    201  HZ2 LYS A  41     140.330  50.390 107.950  0.00  0.00           H  
ATOM    202  HZ3 LYS A  41     141.230  50.520 109.310  0.00  0.00           H  
ATOM    203  C   LYS A  41     145.900  53.150 103.790  0.00  0.00           C  
ATOM    204  O   LYS A  41     146.270  51.990 103.650  0.00  0.00           O  
ATOM    205  N   LEU A  42     146.310  54.110 102.960  0.00  0.00           N  
ATOM    206  H   LEU A  42     146.000  55.040 103.160  0.00  0.00           H  
ATOM    207  CA  LEU A  42     147.160  53.950 101.790  0.00  0.00           C  
ATOM    208  HA  LEU A  42     146.710  53.280 101.190  0.00  0.00           H  
ATOM    209  CB  LEU A  42     147.320  55.330 101.160  0.00  0.00           C  
ATOM    210  HB1 LEU A  42     147.980  55.260 100.410  0.00  0.00           H  
ATOM    211  HB2 LEU A  42     147.670  55.950 101.860  0.00  0.00           H  
ATOM    212  CG  LEU A  42     146.030  55.920 100.600  0.00  0.00           C  
ATOM    213  HG  LEU A  42     145.460  56.030 101.420  0.00  0.00           H  
ATOM    214  CD1 LEU A  42     146.330  57.240  99.910  0.00  0.00           C  
ATOM    215 1HD1 LEU A  42     145.480  57.620  99.540  0.00  0.00           H  
ATOM    216 2HD1 LEU A  42     146.730  57.880 100.570  0.00  0.00           H  
ATOM    217 3HD1 LEU A  42     146.980  57.090  99.160  0.00  0.00           H  
ATOM    218  CD2 LEU A  42     145.150  55.050  99.710  0.00  0.00           C  
ATOM    219 1HD2 LEU A  42     144.350  55.570  99.420  0.00  0.00           H  
ATOM    220 2HD2 LEU A  42     145.670  54.770  98.900  0.00  0.00           H  
ATOM    221 3HD2 LEU A  42     144.860  54.240 100.220  0.00  0.00           H  
ATOM    222  C   LEU A  42     148.540  53.440 102.170  0.00  0.00           C  
ATOM    223  O   LEU A  42     149.020  53.610 103.290  0.00  0.00           O  
ATOM    224  N   THR A  43     149.220  52.820 101.200  0.00  0.00           N  
ATOM    225  H   THR A  43     148.830  52.840 100.280  0.00  0.00           H  
ATOM    226  CA  THR A  43     150.470  52.130 101.390  0.00  0.00           C  
ATOM    227  HA  THR A  43     150.610  52.250 102.370  0.00  0.00           H  
ATOM    228  CB  THR A  43     150.340  50.650 101.040  0.00  0.00           C  
ATOM    229  HB  THR A  43     151.300  50.370 101.020  0.00  0.00           H  
ATOM    230  CG2 THR A  43     149.520  49.820 102.030  0.00  0.00           C  
ATOM    231 1HG2 THR A  43     149.490  48.870 101.720  0.00  0.00           H  
ATOM    232 2HG2 THR A  43     149.950  49.860 102.930  0.00  0.00           H  
ATOM    233 3HG2 THR A  43     148.590  50.180 102.080  0.00  0.00           H  
ATOM    234  OG1 THR A  43     149.980  50.310  99.720  0.00  0.00           O  
ATOM    235  HG1 THR A  43     149.930  49.310  99.630  0.00  0.00           H  
ATOM    236  C   THR A  43     151.670  52.770 100.710  0.00  0.00           C  
ATOM    237  O   THR A  43     152.810  52.440 101.040  0.00  0.00           O  
ATOM    238  N   GLN A  44     151.420  53.640  99.730  0.00  0.00           N  
ATOM    239  H   GLN A  44     150.480  53.720  99.410  0.00  0.00           H  
ATOM    240  CA  GLN A  44     152.420  54.470  99.100  0.00  0.00           C  
ATOM    241  HA  GLN A  44     153.130  54.510  99.800  0.00  0.00           H  
ATOM    242  CB  GLN A  44     152.910  53.820  97.810  0.00  0.00           C  
ATOM    243  HB1 GLN A  44     153.490  54.480  97.320  0.00  0.00           H  
ATOM    244  HB2 GLN A  44     152.110  53.600  97.250  0.00  0.00           H  
ATOM    245  CG  GLN A  44     153.720  52.540  98.040  0.00  0.00           C  
ATOM    246  HG1 GLN A  44     154.230  52.640  98.900  0.00  0.00           H  
ATOM    247  HG2 GLN A  44     154.360  52.440  97.280  0.00  0.00           H  
ATOM    248  CD  GLN A  44     152.910  51.260  98.130  0.00  0.00           C  
ATOM    249  OE1 GLN A  44     151.700  51.200  97.930  0.00  0.00           O  
ATOM    250  NE2 GLN A  44     153.610  50.130  98.250  0.00  0.00           N  
ATOM    251 1HE2 GLN A  44     154.610  50.160  98.280  0.00  0.00           H  
ATOM    252 2HE2 GLN A  44     153.140  49.250  98.310  0.00  0.00           H  
ATOM    253  C   GLN A  44     151.950  55.890  98.800  0.00  0.00           C  
ATOM    254  O   GLN A  44     150.750  56.130  98.890  0.00  0.00           O  
ATOM    255  N   VAL A  45     152.810  56.820  98.380  0.00  0.00           N  
ATOM    256  H   VAL A  45     153.760  56.530  98.270  0.00  0.00           H  
ATOM    257  CA  VAL A  45     152.520  58.200  98.060  0.00  0.00           C  
ATOM    258  HA  VAL A  45     152.220  58.550  98.950  0.00  0.00           H  
ATOM    259  CB  VAL A  45     153.720  59.050  97.660  0.00  0.00           C  
ATOM    260  HB  VAL A  45     153.980  58.680  96.770  0.00  0.00           H  
ATOM    261  CG1 VAL A  45     153.390  60.540  97.580  0.00  0.00           C  
ATOM    262 1HG1 VAL A  45     154.210  61.050  97.310  0.00  0.00           H  
ATOM    263 2HG1 VAL A  45     152.670  60.690  96.900  0.00  0.00           H  
ATOM    264 3HG1 VAL A  45     153.070  60.860  98.470  0.00  0.00           H  
ATOM    265  CG2 VAL A  45     154.860  58.950  98.660  0.00  0.00           C  
ATOM    266 1HG2 VAL A  45     155.620  59.520  98.360  0.00  0.00           H  
ATOM    267 2HG2 VAL A  45     154.550  59.260  99.560  0.00  0.00           H  
ATOM    268 3HG2 VAL A  45     155.160  58.000  98.730  0.00  0.00           H  
ATOM    269  C   VAL A  45     151.410  58.290  97.030  0.00  0.00           C  
ATOM    270  O   VAL A  45     151.440  57.600  96.010  0.00  0.00           O  
ATOM    271  N   PRO A  46     150.410  59.160  97.170  0.00  0.00           N  
ATOM    272  CD  PRO A  46     150.060  59.990  98.310  0.00  0.00           C  
ATOM    273  HD1 PRO A  46     150.610  60.820  98.280  0.00  0.00           H  
ATOM    274  HD2 PRO A  46     150.260  59.480  99.150  0.00  0.00           H  
ATOM    275  CG  PRO A  46     148.570  60.330  98.230  0.00  0.00           C  
ATOM    276  HG1 PRO A  46     148.360  61.180  98.710  0.00  0.00           H  
ATOM    277  HG2 PRO A  46     148.000  59.590  98.600  0.00  0.00           H  
ATOM    278  CB  PRO A  46     148.410  60.470  96.710  0.00  0.00           C  
ATOM    279  HB1 PRO A  46     148.700  61.370  96.390  0.00  0.00           H  
ATOM    280  HB2 PRO A  46     147.470  60.300  96.420  0.00  0.00           H  
ATOM    281  CA  PRO A  46     149.350  59.380  96.210  0.00  0.00           C  
ATOM    282  HA  PRO A  46     148.860  58.510  96.150  0.00  0.00           H  
ATOM    283  C   PRO A  46     149.910  59.730  94.840  0.00  0.00           C  
ATOM    284  O   PRO A  46     150.760  60.610  94.740  0.00  0.00           O  
ATOM    285  N   ASP A  47     149.500  59.040  93.780  0.00  0.00           N  
ATOM    286  H   ASP A  47     148.740  58.410  93.900  0.00  0.00           H  
ATOM    287  CA  ASP A  47     150.080  59.140  92.460  0.00  0.00           C  
ATOM    288  HA  ASP A  47     150.910  59.670  92.660  0.00  0.00           H  
ATOM    289  CB  ASP A  47     150.500  57.780  91.910  0.00  0.00           C  
ATOM    290  HB1 ASP A  47     151.200  57.400  92.520  0.00  0.00           H  
ATOM    291  HB2 ASP A  47     150.900  57.930  91.000  0.00  0.00           H  
ATOM    292  CG  ASP A  47     149.390  56.740  91.770  0.00  0.00           C  
ATOM    293  OD1 ASP A  47     148.280  56.840  92.330  0.00  0.00           O  
ATOM    294  OD2 ASP A  47     149.730  55.690  91.180  0.00  0.00           O  
ATOM    295  C   ASP A  47     149.310  60.010  91.470  0.00  0.00           C  
ATOM    296  O   ASP A  47     149.810  60.250  90.370  0.00  0.00           O  
ATOM    297  N   ASP A  48     148.150  60.520  91.870  0.00  0.00           N  
ATOM    298  H   ASP A  48     147.900  60.430  92.830  0.00  0.00           H  
ATOM    299  CA  ASP A  48     147.230  61.200  90.990  0.00  0.00           C  
ATOM    300  HA  ASP A  48     147.830  61.390  90.210  0.00  0.00           H  
ATOM    301  CB  ASP A  48     146.080  60.340  90.470  0.00  0.00           C  
ATOM    302  HB1 ASP A  48     146.460  59.690  89.810  0.00  0.00           H  
ATOM    303  HB2 ASP A  48     145.430  60.940  90.010  0.00  0.00           H  
ATOM    304  CG  ASP A  48     145.320  59.550  91.530  0.00  0.00           C  
ATOM    305  OD1 ASP A  48     144.450  58.790  91.070  0.00  0.00           O  
ATOM    306  OD2 ASP A  48     145.650  59.450  92.740  0.00  0.00           O  
ATOM    307  C   ASP A  48     146.720  62.500  91.590  0.00  0.00           C  
ATOM    308  O   ASP A  48     145.720  63.060  91.130  0.00  0.00           O  
ATOM    309  N   LEU A  49     147.380  63.160  92.540  0.00  0.00           N  
ATOM    310  H   LEU A  49     148.260  62.800  92.850  0.00  0.00           H  
ATOM    311  CA  LEU A  49     146.880  64.380  93.150  0.00  0.00           C  
ATOM    312  HA  LEU A  49     145.880  64.290  93.200  0.00  0.00           H  
ATOM    313  CB  LEU A  49     147.380  64.500  94.590  0.00  0.00           C  
ATOM    314  HB1 LEU A  49     147.380  65.470  94.840  0.00  0.00           H  
ATOM    315  HB2 LEU A  49     148.320  64.150  94.620  0.00  0.00           H  
ATOM    316  CG  LEU A  49     146.570  63.750  95.630  0.00  0.00           C  
ATOM    317  HG  LEU A  49     146.460  62.800  95.340  0.00  0.00           H  
ATOM    318  CD1 LEU A  49     147.360  63.910  96.930  0.00  0.00           C  
ATOM    319 1HD1 LEU A  49     146.880  63.440  97.670  0.00  0.00           H  
ATOM    320 2HD1 LEU A  49     148.270  63.520  96.820  0.00  0.00           H  
ATOM    321 3HD1 LEU A  49     147.440  64.880  97.150  0.00  0.00           H  
ATOM    322  CD2 LEU A  49     145.130  64.230  95.800  0.00  0.00           C  
ATOM    323 1HD2 LEU A  49     144.680  63.680  96.500  0.00  0.00           H  
ATOM    324 2HD2 LEU A  49     145.130  65.190  96.080  0.00  0.00           H  
ATOM    325 3HD2 LEU A  49     144.640  64.130  94.930  0.00  0.00           H  
ATOM    326  C   LEU A  49     147.160  65.590  92.260  0.00  0.00           C  
ATOM    327  O   LEU A  49     148.140  65.650  91.530  0.00  0.00           O  
ATOM    328  N   PRO A  50     146.420  66.700  92.300  0.00  0.00           N  
ATOM    329  CD  PRO A  50     145.090  66.760  92.870  0.00  0.00           C  
ATOM    330  HD1 PRO A  50     145.150  66.920  93.850  0.00  0.00           H  
ATOM    331  HD2 PRO A  50     144.610  65.900  92.700  0.00  0.00           H  
ATOM    332  CG  PRO A  50     144.430  67.920  92.150  0.00  0.00           C  
ATOM    333  HG1 PRO A  50     143.680  68.310  92.690  0.00  0.00           H  
ATOM    334  HG2 PRO A  50     144.090  67.650  91.250  0.00  0.00           H  
ATOM    335  CB  PRO A  50     145.600  68.890  92.030  0.00  0.00           C  
ATOM    336  HB1 PRO A  50     145.770  69.360  92.900  0.00  0.00           H  
ATOM    337  HB2 PRO A  50     145.440  69.570  91.310  0.00  0.00           H  
ATOM    338  CA  PRO A  50     146.750  67.950  91.660  0.00  0.00           C  
ATOM    339  HA  PRO A  50     146.850  67.750  90.680  0.00  0.00           H  
ATOM    340  C   PRO A  50     148.080  68.550  92.100  0.00  0.00           C  
ATOM    341  O   PRO A  50     148.540  68.270  93.200  0.00  0.00           O  
ATOM    342  N   THR A  51     148.800  69.230  91.200  0.00  0.00           N  
ATOM    343  H   THR A  51     148.480  69.270  90.250  0.00  0.00           H  
ATOM    344  CA  THR A  51     150.030  69.910  91.560  0.00  0.00           C  
ATOM    345  HA  THR A  51     150.490  69.250  92.150  0.00  0.00           H  
ATOM    346  CB  THR A  51     150.750  70.270  90.260  0.00  0.00           C  
ATOM    347  HB  THR A  51     151.380  71.010  90.490  0.00  0.00           H  
ATOM    348  CG2 THR A  51     151.440  69.080  89.590  0.00  0.00           C  
ATOM    349 1HG2 THR A  51     151.890  69.380  88.750  0.00  0.00           H  
ATOM    350 2HG2 THR A  51     152.120  68.700  90.210  0.00  0.00           H  
ATOM    351 3HG2 THR A  51     150.760  68.380  89.370  0.00  0.00           H  
ATOM    352  OG1 THR A  51     149.810  70.670  89.280  0.00  0.00           O  
ATOM    353  HG1 THR A  51     150.290  70.900  88.430  0.00  0.00           H  
ATOM    354  C   THR A  51     149.860  71.200  92.350  0.00  0.00           C  
ATOM    355  O   THR A  51     150.600  71.500  93.280  0.00  0.00           O  
ATOM    356  N   ASN A  52     148.860  72.020  92.020  0.00  0.00           N  
ATOM    357  H   ASN A  52     148.230  71.700  91.320  0.00  0.00           H  
ATOM    358  CA  ASN A  52     148.610  73.330  92.590  0.00  0.00           C  
ATOM    359  HA  ASN A  52     149.450  73.850  92.450  0.00  0.00           H  
ATOM    360  CB  ASN A  52     147.390  73.860  91.840  0.00  0.00           C  
ATOM    361  HB1 ASN A  52     147.430  73.520  90.900  0.00  0.00           H  
ATOM    362  HB2 ASN A  52     147.430  74.860  91.840  0.00  0.00           H  
ATOM    363  CG  ASN A  52     146.060  73.440  92.450  0.00  0.00           C  
ATOM    364  OD1 ASN A  52     145.390  74.080  93.250  0.00  0.00           O  
ATOM    365  ND2 ASN A  52     145.540  72.280  92.050  0.00  0.00           N  
ATOM    366 1HD2 ASN A  52     146.020  71.720  91.370  0.00  0.00           H  
ATOM    367 2HD2 ASN A  52     144.670  71.970  92.430  0.00  0.00           H  
ATOM    368  C   ASN A  52     148.470  73.420  94.100  0.00  0.00           C  
ATOM    369  O   ASN A  52     148.490  74.520  94.670  0.00  0.00           O  
ATOM    370  N   ILE A  53     148.390  72.300  94.810  0.00  0.00           N  
ATOM    371  H   ILE A  53     148.550  71.460  94.300  0.00  0.00           H  
ATOM    372  CA  ILE A  53     148.100  72.130  96.230  0.00  0.00           C  
ATOM    373  HA  ILE A  53     147.260  72.650  96.400  0.00  0.00           H  
ATOM    374  CB  ILE A  53     147.770  70.690  96.580  0.00  0.00           C  
ATOM    375  HB  ILE A  53     147.520  70.670  97.550  0.00  0.00           H  
ATOM    376  CG2 ILE A  53     146.530  70.180  95.860  0.00  0.00           C  
ATOM    377 1HG2 ILE A  53     146.360  69.230  96.120  0.00  0.00           H  
ATOM    378 2HG2 ILE A  53     145.740  70.740  96.110  0.00  0.00           H  
ATOM    379 3HG2 ILE A  53     146.670  70.230  94.870  0.00  0.00           H  
ATOM    380  CG1 ILE A  53     149.000  69.790  96.430  0.00  0.00           C  
ATOM    381 1HG1 ILE A  53     149.740  70.190  96.980  0.00  0.00           H  
ATOM    382 2HG1 ILE A  53     149.260  69.790  95.470  0.00  0.00           H  
ATOM    383  CD  ILE A  53     148.840  68.340  96.860  0.00  0.00           C  
ATOM    384  HD1 ILE A  53     149.700  67.850  96.720  0.00  0.00           H  
ATOM    385  HD2 ILE A  53     148.590  68.300  97.830  0.00  0.00           H  
ATOM    386  HD3 ILE A  53     148.120  67.910  96.320  0.00  0.00           H  
ATOM    387  C   ILE A  53     149.200  72.740  97.090  0.00  0.00           C  
ATOM    388  O   ILE A  53     150.390  72.640  96.820  0.00  0.00           O  
ATOM    389  N   THR A  54     148.710  73.350  98.180  0.00  0.00           N  
ATOM    390  H   THR A  54     147.720  73.480  98.230  0.00  0.00           H  
ATOM    391  CA  THR A  54     149.500  73.840  99.290  0.00  0.00           C  
ATOM    392  HA  THR A  54     150.430  73.800  98.920  0.00  0.00           H  
ATOM    393  CB  THR A  54     149.110  75.260  99.690  0.00  0.00           C  
ATOM    394  HB  THR A  54     149.520  75.400 100.590  0.00  0.00           H  
ATOM    395  CG2 THR A  54     149.480  76.250  98.580  0.00  0.00           C  
ATOM    396 1HG2 THR A  54     149.220  77.170  98.860  0.00  0.00           H  
ATOM    397 2HG2 THR A  54     150.470  76.220  98.420  0.00  0.00           H  
ATOM    398 3HG2 THR A  54     149.000  76.000  97.740  0.00  0.00           H  
ATOM    399  OG1 THR A  54     147.720  75.470  99.810  0.00  0.00           O  
ATOM    400  HG1 THR A  54     147.550  76.420 100.070  0.00  0.00           H  
ATOM    401  C   THR A  54     149.360  72.970 100.530  0.00  0.00           C  
ATOM    402  O   THR A  54     150.310  72.840 101.300  0.00  0.00           O  
ATOM    403  N   VAL A  55     148.190  72.370 100.750  0.00  0.00           N  
ATOM    404  H   VAL A  55     147.500  72.410 100.030  0.00  0.00           H  
ATOM    405  CA  VAL A  55     147.860  71.660 101.980  0.00  0.00           C  
ATOM    406  HA  VAL A  55     148.660  71.700 102.580  0.00  0.00           H  
ATOM    407  CB  VAL A  55     146.720  72.340 102.730  0.00  0.00           C  
ATOM    408  HB  VAL A  55     145.990  72.380 102.040  0.00  0.00           H  
ATOM    409  CG1 VAL A  55     146.220  71.540 103.930  0.00  0.00           C  
ATOM    410 1HG1 VAL A  55     145.480  72.040 104.380  0.00  0.00           H  
ATOM    411 2HG1 VAL A  55     145.890  70.650 103.620  0.00  0.00           H  
ATOM    412 3HG1 VAL A  55     146.970  71.410 104.580  0.00  0.00           H  
ATOM    413  CG2 VAL A  55     147.010  73.770 103.160  0.00  0.00           C  
ATOM    414 1HG2 VAL A  55     146.220  74.140 103.640  0.00  0.00           H  
ATOM    415 2HG2 VAL A  55     147.800  73.780 103.770  0.00  0.00           H  
ATOM    416 3HG2 VAL A  55     147.200  74.330 102.350  0.00  0.00           H  
ATOM    417  C   VAL A  55     147.560  70.210 101.630  0.00  0.00           C  
ATOM    418  O   VAL A  55     146.660  69.930 100.840  0.00  0.00           O  
ATOM    419  N   LEU A  56     148.280  69.260 102.240  0.00  0.00           N  
ATOM    420  H   LEU A  56     149.020  69.560 102.840  0.00  0.00           H  
ATOM    421  CA  LEU A  56     148.080  67.830 102.110  0.00  0.00           C  
ATOM    422  HA  LEU A  56     147.160  67.700 101.750  0.00  0.00           H  
ATOM    423  CB  LEU A  56     149.120  67.320 101.120  0.00  0.00           C  
ATOM    424  HB1 LEU A  56     150.010  67.640 101.440  0.00  0.00           H  
ATOM    425  HB2 LEU A  56     148.920  67.740 100.240  0.00  0.00           H  
ATOM    426  CG  LEU A  56     149.230  65.810 100.890  0.00  0.00           C  
ATOM    427  HG  LEU A  56     149.320  65.310 101.750  0.00  0.00           H  
ATOM    428  CD1 LEU A  56     147.970  65.250 100.230  0.00  0.00           C  
ATOM    429 1HD1 LEU A  56     148.070  64.260 100.090  0.00  0.00           H  
ATOM    430 2HD1 LEU A  56     147.180  65.420 100.820  0.00  0.00           H  
ATOM    431 3HD1 LEU A  56     147.830  65.700  99.350  0.00  0.00           H  
ATOM    432  CD2 LEU A  56     150.470  65.610 100.030  0.00  0.00           C  
ATOM    433 1HD2 LEU A  56     150.590  64.640  99.850  0.00  0.00           H  
ATOM    434 2HD2 LEU A  56     150.360  66.100  99.170  0.00  0.00           H  
ATOM    435 3HD2 LEU A  56     151.270  65.960 100.510  0.00  0.00           H  
ATOM    436  C   LEU A  56     148.030  67.080 103.430  0.00  0.00           C  
ATOM    437  O   LEU A  56     148.920  67.340 104.240  0.00  0.00           O  
ATOM    438  N   ASN A  57     147.060  66.210 103.710  0.00  0.00           N  
ATOM    439  H   ASN A  57     146.330  66.110 103.030  0.00  0.00           H  
ATOM    440  CA  ASN A  57     146.960  65.400 104.910  0.00  0.00           C  
ATOM    441  HA  ASN A  57     147.800  65.550 105.440  0.00  0.00           H  
ATOM    442  CB  ASN A  57     145.670  65.850 105.580  0.00  0.00           C  
ATOM    443  HB1 ASN A  57     144.910  65.740 104.930  0.00  0.00           H  
ATOM    444  HB2 ASN A  57     145.760  66.810 105.830  0.00  0.00           H  
ATOM    445  CG  ASN A  57     145.370  65.040 106.830  0.00  0.00           C  
ATOM    446  OD1 ASN A  57     146.140  64.200 107.290  0.00  0.00           O  
ATOM    447  ND2 ASN A  57     144.180  65.300 107.380  0.00  0.00           N  
ATOM    448 1HD2 ASN A  57     143.580  65.980 106.960  0.00  0.00           H  
ATOM    449 2HD2 ASN A  57     143.890  64.820 108.210  0.00  0.00           H  
ATOM    450  C   ASN A  57     146.850  63.910 104.620  0.00  0.00           C  
ATOM    451  O   ASN A  57     146.070  63.460 103.780  0.00  0.00           O  
ATOM    452  N   LEU A  58     147.710  63.100 105.240  0.00  0.00           N  
ATOM    453  H   LEU A  58     148.270  63.540 105.940  0.00  0.00           H  
ATOM    454  CA  LEU A  58     147.960  61.690 105.070  0.00  0.00           C  
ATOM    455  HA  LEU A  58     147.300  61.300 104.430  0.00  0.00           H  
ATOM    456  CB  LEU A  58     149.390  61.590 104.560  0.00  0.00           C  
ATOM    457  HB1 LEU A  58     149.590  60.620 104.420  0.00  0.00           H  
ATOM    458  HB2 LEU A  58     149.990  61.950 105.280  0.00  0.00           H  
ATOM    459  CG  LEU A  58     149.730  62.320 103.260  0.00  0.00           C  
ATOM    460  HG  LEU A  58     149.690  63.290 103.480  0.00  0.00           H  
ATOM    461  CD1 LEU A  58     151.140  62.050 102.760  0.00  0.00           C  
ATOM    462 1HD1 LEU A  58     151.300  62.560 101.910  0.00  0.00           H  
ATOM    463 2HD1 LEU A  58     151.800  62.350 103.450  0.00  0.00           H  
ATOM    464 3HD1 LEU A  58     151.250  61.070 102.590  0.00  0.00           H  
ATOM    465  CD2 LEU A  58     148.720  62.010 102.160  0.00  0.00           C  
ATOM    466 1HD2 LEU A  58     148.970  62.500 101.330  0.00  0.00           H  
ATOM    467 2HD2 LEU A  58     148.720  61.030 101.980  0.00  0.00           H  
ATOM    468 3HD2 LEU A  58     147.810  62.300 102.450  0.00  0.00           H  
ATOM    469  C   LEU A  58     147.830  61.000 106.420  0.00  0.00           C  
ATOM    470  O   LEU A  58     148.480  59.980 106.650  0.00  0.00           O  
ATOM    471  N   THR A  59     147.040  61.510 107.360  0.00  0.00           N  
ATOM    472  H   THR A  59     146.480  62.300 107.110  0.00  0.00           H  
ATOM    473  CA  THR A  59     146.920  61.020 108.720  0.00  0.00           C  
ATOM    474  HA  THR A  59     147.870  60.980 109.030  0.00  0.00           H  
ATOM    475  CB  THR A  59     146.090  61.990 109.550  0.00  0.00           C  
ATOM    476  HB  THR A  59     145.350  62.280 108.940  0.00  0.00           H  
ATOM    477  CG2 THR A  59     145.550  61.420 110.860  0.00  0.00           C  
ATOM    478 1HG2 THR A  59     145.020  62.120 111.340  0.00  0.00           H  
ATOM    479 2HG2 THR A  59     144.960  60.630 110.660  0.00  0.00           H  
ATOM    480 3HG2 THR A  59     146.310  61.130 111.440  0.00  0.00           H  
ATOM    481  OG1 THR A  59     146.830  63.130 109.910  0.00  0.00           O  
ATOM    482  HG1 THR A  59     146.260  63.740 110.450  0.00  0.00           H  
ATOM    483  C   THR A  59     146.310  59.620 108.820  0.00  0.00           C  
ATOM    484  O   THR A  59     145.390  59.290 108.070  0.00  0.00           O  
ATOM    485  N   HIS A  60     146.910  58.820 109.700  0.00  0.00           N  
ATOM    486  H   HIS A  60     147.640  59.190 110.280  0.00  0.00           H  
ATOM    487  CA  HIS A  60     146.530  57.430 109.830  0.00  0.00           C  
ATOM    488  HA  HIS A  60     147.270  57.140 110.440  0.00  0.00           H  
ATOM    489  CB  HIS A  60     145.190  57.220 110.520  0.00  0.00           C  
ATOM    490  HB1 HIS A  60     144.480  57.400 109.840  0.00  0.00           H  
ATOM    491  HB2 HIS A  60     145.130  57.900 111.250  0.00  0.00           H  
ATOM    492  CG  HIS A  60     144.860  55.880 111.140  0.00  0.00           C  
ATOM    493  ND1 HIS A  60     145.540  55.110 112.080  0.00  0.00           N  
ATOM    494  HD1 HIS A  60     146.400  55.360 112.520  0.00  0.00           H  
ATOM    495  CE1 HIS A  60     144.860  53.980 112.300  0.00  0.00           C  
ATOM    496  HE1 HIS A  60     145.170  53.210 112.860  0.00  0.00           H  
ATOM    497  NE2 HIS A  60     143.690  54.040 111.650  0.00  0.00           N1+
ATOM    498  HE2 HIS A  60     142.940  53.390 111.720  0.00  0.00           H  
ATOM    499  CD2 HIS A  60     143.720  55.170 110.860  0.00  0.00           C  
ATOM    500  HD2 HIS A  60     143.020  55.430 110.190  0.00  0.00           H  
ATOM    501  C   HIS A  60     146.610  56.600 108.550  0.00  0.00           C  
ATOM    502  O   HIS A  60     145.640  55.980 108.120  0.00  0.00           O  
ATOM    503  N   ASN A  61     147.770  56.540 107.900  0.00  0.00           N  
ATOM    504  H   ASN A  61     148.500  57.160 108.190  0.00  0.00           H  
ATOM    505  CA  ASN A  61     148.040  55.630 106.800  0.00  0.00           C  
ATOM    506  HA  ASN A  61     147.250  55.010 106.760  0.00  0.00           H  
ATOM    507  CB  ASN A  61     148.210  56.480 105.540  0.00  0.00           C  
ATOM    508  HB1 ASN A  61     148.580  55.870 104.830  0.00  0.00           H  
ATOM    509  HB2 ASN A  61     148.880  57.190 105.760  0.00  0.00           H  
ATOM    510  CG  ASN A  61     147.030  57.200 104.910  0.00  0.00           C  
ATOM    511  OD1 ASN A  61     146.600  56.740 103.850  0.00  0.00           O  
ATOM    512  ND2 ASN A  61     146.460  58.200 105.590  0.00  0.00           N  
ATOM    513 1HD2 ASN A  61     146.810  58.460 106.490  0.00  0.00           H  
ATOM    514 2HD2 ASN A  61     145.680  58.690 105.200  0.00  0.00           H  
ATOM    515  C   ASN A  61     149.240  54.730 107.020  0.00  0.00           C  
ATOM    516  O   ASN A  61     149.800  54.680 108.120  0.00  0.00           O  
ATOM    517  N   GLN A  62     149.540  53.860 106.050  0.00  0.00           N  
ATOM    518  H   GLN A  62     149.150  54.080 105.160  0.00  0.00           H  
ATOM    519  CA  GLN A  62     150.330  52.650 106.080  0.00  0.00           C  
ATOM    520  HA  GLN A  62     150.620  52.540 107.030  0.00  0.00           H  
ATOM    521  CB  GLN A  62     149.480  51.470 105.610  0.00  0.00           C  
ATOM    522  HB1 GLN A  62     150.040  50.640 105.640  0.00  0.00           H  
ATOM    523  HB2 GLN A  62     149.190  51.640 104.670  0.00  0.00           H  
ATOM    524  CG  GLN A  62     148.240  51.270 106.480  0.00  0.00           C  
ATOM    525  HG1 GLN A  62     147.600  52.010 106.300  0.00  0.00           H  
ATOM    526  HG2 GLN A  62     148.520  51.300 107.440  0.00  0.00           H  
ATOM    527  CD  GLN A  62     147.540  49.940 106.210  0.00  0.00           C  
ATOM    528  OE1 GLN A  62     148.020  49.210 105.350  0.00  0.00           O  
ATOM    529  NE2 GLN A  62     146.360  49.740 106.790  0.00  0.00           N  
ATOM    530 1HE2 GLN A  62     145.960  50.450 107.380  0.00  0.00           H  
ATOM    531 2HE2 GLN A  62     145.870  48.880 106.640  0.00  0.00           H  
ATOM    532  C   GLN A  62     151.550  52.780 105.180  0.00  0.00           C  
ATOM    533  O   GLN A  62     152.070  51.770 104.700  0.00  0.00           O  
ATOM    534  N   LEU A  63     151.970  54.020 104.960  0.00  0.00           N  
ATOM    535  H   LEU A  63     151.500  54.780 105.410  0.00  0.00           H  
ATOM    536  CA  LEU A  63     153.090  54.320 104.090  0.00  0.00           C  
ATOM    537  HA  LEU A  63     152.800  53.840 103.260  0.00  0.00           H  
ATOM    538  CB  LEU A  63     153.250  55.840 103.990  0.00  0.00           C  
ATOM    539  HB1 LEU A  63     153.960  56.040 103.310  0.00  0.00           H  
ATOM    540  HB2 LEU A  63     153.530  56.190 104.880  0.00  0.00           H  
ATOM    541  CG  LEU A  63     151.970  56.550 103.580  0.00  0.00           C  
ATOM    542  HG  LEU A  63     151.360  56.240 104.300  0.00  0.00           H  
ATOM    543  CD1 LEU A  63     152.170  58.060 103.540  0.00  0.00           C  
ATOM    544 1HD1 LEU A  63     151.320  58.500 103.270  0.00  0.00           H  
ATOM    545 2HD1 LEU A  63     152.440  58.380 104.450  0.00  0.00           H  
ATOM    546 3HD1 LEU A  63     152.890  58.280 102.880  0.00  0.00           H  
ATOM    547  CD2 LEU A  63     151.270  56.150 102.290  0.00  0.00           C  
ATOM    548 1HD2 LEU A  63     150.450  56.710 102.170  0.00  0.00           H  
ATOM    549 2HD2 LEU A  63     151.890  56.290 101.520  0.00  0.00           H  
ATOM    550 3HD2 LEU A  63     151.010  55.190 102.340  0.00  0.00           H  
ATOM    551  C   LEU A  63     154.450  53.770 104.470  0.00  0.00           C  
ATOM    552  O   LEU A  63     155.190  53.480 103.530  0.00  0.00           O  
ATOM    553  N   ARG A  64     154.780  53.560 105.750  0.00  0.00           N  
ATOM    554  H   ARG A  64     154.050  53.630 106.430  0.00  0.00           H  
ATOM    555  CA  ARG A  64     156.120  53.240 106.220  0.00  0.00           C  
ATOM    556  HA  ARG A  64     156.060  53.480 107.190  0.00  0.00           H  
ATOM    557  CB  ARG A  64     156.320  51.760 105.920  0.00  0.00           C  
ATOM    558  HB1 ARG A  64     157.140  51.460 106.420  0.00  0.00           H  
ATOM    559  HB2 ARG A  64     156.480  51.670 104.940  0.00  0.00           H  
ATOM    560  CG  ARG A  64     155.200  50.800 106.280  0.00  0.00           C  
ATOM    561  HG1 ARG A  64     155.570  49.870 106.200  0.00  0.00           H  
ATOM    562  HG2 ARG A  64     154.470  50.930 105.600  0.00  0.00           H  
ATOM    563  CD  ARG A  64     154.560  50.910 107.660  0.00  0.00           C  
ATOM    564  HD1 ARG A  64     154.350  51.870 107.840  0.00  0.00           H  
ATOM    565  HD2 ARG A  64     155.210  50.570 108.340  0.00  0.00           H  
ATOM    566  NE  ARG A  64     153.310  50.160 107.840  0.00  0.00           N  
ATOM    567  HE  ARG A  64     152.940  49.660 107.060  0.00  0.00           H  
ATOM    568  CZ  ARG A  64     152.640  50.110 108.990  0.00  0.00           C  
ATOM    569  NH1 ARG A  64     152.880  50.800 110.120  0.00  0.00           N  
ATOM    570 1HH1 ARG A  64     153.640  51.450 110.160  0.00  0.00           H  
ATOM    571 2HH1 ARG A  64     152.300  50.670 110.920  0.00  0.00           H  
ATOM    572  NH2 ARG A  64     151.530  49.360 109.010  0.00  0.00           N  
ATOM    573 1HH2 ARG A  64     151.240  48.870 108.190  0.00  0.00           H  
ATOM    574 2HH2 ARG A  64     150.990  49.290 109.850  0.00  0.00           H  
ATOM    575  C   ARG A  64     157.320  54.140 105.940  0.00  0.00           C  
ATOM    576  O   ARG A  64     158.290  54.280 106.680  0.00  0.00           O  
ATOM    577  N   ARG A  65     157.210  55.000 104.920  0.00  0.00           N  
ATOM    578  H   ARG A  65     156.310  55.100 104.500  0.00  0.00           H  
ATOM    579  CA  ARG A  65     158.290  55.790 104.380  0.00  0.00           C  
ATOM    580  HA  ARG A  65     158.790  56.150 105.170  0.00  0.00           H  
ATOM    581  CB  ARG A  65     159.250  54.920 103.570  0.00  0.00           C  
ATOM    582  HB1 ARG A  65     159.850  55.540 103.070  0.00  0.00           H  
ATOM    583  HB2 ARG A  65     158.690  54.400 102.920  0.00  0.00           H  
ATOM    584  CG  ARG A  65     160.150  53.910 104.280  0.00  0.00           C  
ATOM    585  HG1 ARG A  65     160.660  53.380 103.600  0.00  0.00           H  
ATOM    586  HG2 ARG A  65     159.590  53.300 104.840  0.00  0.00           H  
ATOM    587  CD  ARG A  65     161.130  54.670 105.170  0.00  0.00           C  
ATOM    588  HD1 ARG A  65     160.640  55.150 105.890  0.00  0.00           H  
ATOM    589  HD2 ARG A  65     161.650  55.330 104.630  0.00  0.00           H  
ATOM    590  NE  ARG A  65     162.070  53.730 105.790  0.00  0.00           N  
ATOM    591  HE  ARG A  65     162.840  53.450 105.220  0.00  0.00           H  
ATOM    592  CZ  ARG A  65     162.030  53.200 107.020  0.00  0.00           C  
ATOM    593  NH1 ARG A  65     160.910  53.330 107.740  0.00  0.00           N  
ATOM    594 1HH1 ARG A  65     160.120  53.820 107.360  0.00  0.00           H  
ATOM    595 2HH1 ARG A  65     160.860  52.940 108.660  0.00  0.00           H  
ATOM    596  NH2 ARG A  65     163.070  52.510 107.480  0.00  0.00           N  
ATOM    597 1HH2 ARG A  65     163.880  52.390 106.910  0.00  0.00           H  
ATOM    598 2HH2 ARG A  65     163.040  52.110 108.400  0.00  0.00           H  
ATOM    599  C   ARG A  65     157.720  56.950 103.570  0.00  0.00           C  
ATOM    600  O   ARG A  65     156.560  56.930 103.190  0.00  0.00           O  
ATOM    601  N   LEU A  66     158.570  57.940 103.310  0.00  0.00           N  
ATOM    602  H   LEU A  66     159.500  57.830 103.660  0.00  0.00           H  
ATOM    603  CA  LEU A  66     158.300  59.160 102.570  0.00  0.00           C  
ATOM    604  HA  LEU A  66     157.390  59.080 102.160  0.00  0.00           H  
ATOM    605  CB  LEU A  66     158.280  60.380 103.480  0.00  0.00           C  
ATOM    606  HB1 LEU A  66     158.370  61.190 102.900  0.00  0.00           H  
ATOM    607  HB2 LEU A  66     159.070  60.320 104.080  0.00  0.00           H  
ATOM    608  CG  LEU A  66     157.060  60.590 104.360  0.00  0.00           C  
ATOM    609  HG  LEU A  66     157.100  59.770 104.930  0.00  0.00           H  
ATOM    610  CD1 LEU A  66     157.120  61.880 105.170  0.00  0.00           C  
ATOM    611 1HD1 LEU A  66     156.290  61.960 105.730  0.00  0.00           H  
ATOM    612 2HD1 LEU A  66     157.920  61.860 105.770  0.00  0.00           H  
ATOM    613 3HD1 LEU A  66     157.180  62.660 104.550  0.00  0.00           H  
ATOM    614  CD2 LEU A  66     155.720  60.690 103.620  0.00  0.00           C  
ATOM    615 1HD2 LEU A  66     154.980  60.830 104.280  0.00  0.00           H  
ATOM    616 2HD2 LEU A  66     155.750  61.460 102.990  0.00  0.00           H  
ATOM    617 3HD2 LEU A  66     155.560  59.850 103.110  0.00  0.00           H  
ATOM    618  C   LEU A  66     159.410  59.280 101.530  0.00  0.00           C  
ATOM    619  O   LEU A  66     160.420  59.930 101.770  0.00  0.00           O  
ATOM    620  N   PRO A  67     159.250  58.740 100.320  0.00  0.00           N  
ATOM    621  CD  PRO A  67     158.260  57.720 100.040  0.00  0.00           C  
ATOM    622  HD1 PRO A  67     157.350  58.040 100.310  0.00  0.00           H  
ATOM    623  HD2 PRO A  67     158.480  56.880 100.540  0.00  0.00           H  
ATOM    624  CG  PRO A  67     158.350  57.510  98.530  0.00  0.00           C  
ATOM    625  HG1 PRO A  67     157.670  58.070  98.060  0.00  0.00           H  
ATOM    626  HG2 PRO A  67     158.200  56.550  98.310  0.00  0.00           H  
ATOM    627  CB  PRO A  67     159.760  57.940  98.120  0.00  0.00           C  
ATOM    628  HB1 PRO A  67     159.760  58.340  97.200  0.00  0.00           H  
ATOM    629  HB2 PRO A  67     160.400  57.170  98.150  0.00  0.00           H  
ATOM    630  CA  PRO A  67     160.110  58.990  99.180  0.00  0.00           C  
ATOM    631  HA  PRO A  67     161.050  58.930  99.520  0.00  0.00           H  
ATOM    632  C   PRO A  67     159.930  60.380  98.590  0.00  0.00           C  
ATOM    633  O   PRO A  67     159.000  60.680  97.850  0.00  0.00           O  
ATOM    634  N   ALA A  68     161.020  61.140  98.670  0.00  0.00           N  
ATOM    635  H   ALA A  68     161.830  60.750  99.110  0.00  0.00           H  
ATOM    636  CA  ALA A  68     161.120  62.500  98.160  0.00  0.00           C  
ATOM    637  HA  ALA A  68     160.290  62.970  98.460  0.00  0.00           H  
ATOM    638  CB  ALA A  68     162.440  62.990  98.730  0.00  0.00           C  
ATOM    639  HB1 ALA A  68     162.600  63.930  98.430  0.00  0.00           H  
ATOM    640  HB2 ALA A  68     162.400  62.960  99.730  0.00  0.00           H  
ATOM    641  HB3 ALA A  68     163.180  62.400  98.400  0.00  0.00           H  
ATOM    642  C   ALA A  68     161.050  62.720  96.660  0.00  0.00           C  
ATOM    643  O   ALA A  68     160.660  63.820  96.290  0.00  0.00           O  
ATOM    644  N   ALA A  69     161.410  61.720  95.850  0.00  0.00           N  
ATOM    645  H   ALA A  69     161.890  60.940  96.250  0.00  0.00           H  
ATOM    646  CA  ALA A  69     161.140  61.700  94.420  0.00  0.00           C  
ATOM    647  HA  ALA A  69     161.510  62.530  94.010  0.00  0.00           H  
ATOM    648  CB  ALA A  69     161.870  60.510  93.800  0.00  0.00           C  
ATOM    649  HB1 ALA A  69     161.690  60.490  92.820  0.00  0.00           H  
ATOM    650  HB2 ALA A  69     162.850  60.600  93.960  0.00  0.00           H  
ATOM    651  HB3 ALA A  69     161.540  59.660  94.220  0.00  0.00           H  
ATOM    652  C   ALA A  69     159.640  61.760  94.160  0.00  0.00           C  
ATOM    653  O   ALA A  69     159.250  62.390  93.170  0.00  0.00           O  
ATOM    654  N   ASN A  70     158.780  61.100  94.930  0.00  0.00           N  
ATOM    655  H   ASN A  70     159.150  60.450  95.590  0.00  0.00           H  
ATOM    656  CA  ASN A  70     157.340  61.270  94.870  0.00  0.00           C  
ATOM    657  HA  ASN A  70     157.120  61.450  93.910  0.00  0.00           H  
ATOM    658  CB  ASN A  70     156.770  59.950  95.390  0.00  0.00           C  
ATOM    659  HB1 ASN A  70     155.780  60.060  95.450  0.00  0.00           H  
ATOM    660  HB2 ASN A  70     157.140  59.810  96.310  0.00  0.00           H  
ATOM    661  CG  ASN A  70     157.040  58.680  94.590  0.00  0.00           C  
ATOM    662  OD1 ASN A  70     158.160  58.180  94.560  0.00  0.00           O  
ATOM    663  ND2 ASN A  70     156.000  58.130  93.970  0.00  0.00           N  
ATOM    664 1HD2 ASN A  70     155.100  58.550  94.040  0.00  0.00           H  
ATOM    665 2HD2 ASN A  70     156.120  57.300  93.430  0.00  0.00           H  
ATOM    666  C   ASN A  70     156.740  62.540  95.450  0.00  0.00           C  
ATOM    667  O   ASN A  70     155.540  62.750  95.290  0.00  0.00           O  
ATOM    668  N   PHE A  71     157.510  63.510  95.950  0.00  0.00           N  
ATOM    669  H   PHE A  71     158.480  63.330  96.130  0.00  0.00           H  
ATOM    670  CA  PHE A  71     156.970  64.820  96.230  0.00  0.00           C  
ATOM    671  HA  PHE A  71     156.010  64.630  96.000  0.00  0.00           H  
ATOM    672  CB  PHE A  71     157.160  65.190  97.700  0.00  0.00           C  
ATOM    673  HB1 PHE A  71     156.910  66.150  97.800  0.00  0.00           H  
ATOM    674  HB2 PHE A  71     158.130  65.070  97.920  0.00  0.00           H  
ATOM    675  CG  PHE A  71     156.380  64.430  98.740  0.00  0.00           C  
ATOM    676  CD1 PHE A  71     155.130  64.830  99.210  0.00  0.00           C  
ATOM    677  HD1 PHE A  71     154.790  65.720  98.910  0.00  0.00           H  
ATOM    678  CE1 PHE A  71     154.310  64.090 100.070  0.00  0.00           C  
ATOM    679  HE1 PHE A  71     153.430  64.450 100.390  0.00  0.00           H  
ATOM    680  CZ  PHE A  71     154.760  62.830 100.470  0.00  0.00           C  
ATOM    681  HZ  PHE A  71     154.200  62.270 101.080  0.00  0.00           H  
ATOM    682  CE2 PHE A  71     155.990  62.360 100.010  0.00  0.00           C  
ATOM    683  HE2 PHE A  71     156.310  61.450 100.280  0.00  0.00           H  
ATOM    684  CD2 PHE A  71     156.780  63.150  99.170  0.00  0.00           C  
ATOM    685  HD2 PHE A  71     157.660  62.790  98.860  0.00  0.00           H  
ATOM    686  C   PHE A  71     157.300  65.970  95.290  0.00  0.00           C  
ATOM    687  O   PHE A  71     156.920  67.110  95.580  0.00  0.00           O  
ATOM    688  N   THR A  72     158.060  65.800  94.200  0.00  0.00           N  
ATOM    689  H   THR A  72     158.420  64.880  94.020  0.00  0.00           H  
ATOM    690  CA  THR A  72     158.400  66.850  93.260  0.00  0.00           C  
ATOM    691  HA  THR A  72     158.740  67.590  93.850  0.00  0.00           H  
ATOM    692  CB  THR A  72     159.450  66.340  92.280  0.00  0.00           C  
ATOM    693  HB  THR A  72     159.570  67.090  91.620  0.00  0.00           H  
ATOM    694  CG2 THR A  72     160.790  65.920  92.870  0.00  0.00           C  
ATOM    695 1HG2 THR A  72     161.390  65.610  92.140  0.00  0.00           H  
ATOM    696 2HG2 THR A  72     161.210  66.700  93.330  0.00  0.00           H  
ATOM    697 3HG2 THR A  72     160.650  65.180  93.530  0.00  0.00           H  
ATOM    698  OG1 THR A  72     158.990  65.150  91.680  0.00  0.00           O  
ATOM    699  HG1 THR A  72     159.680  64.810  91.040  0.00  0.00           H  
ATOM    700  C   THR A  72     157.210  67.370  92.470  0.00  0.00           C  
ATOM    701  O   THR A  72     157.130  68.560  92.180  0.00  0.00           O  
ATOM    702  N   ARG A  73     156.230  66.480  92.300  0.00  0.00           N  
ATOM    703  H   ARG A  73     156.410  65.510  92.490  0.00  0.00           H  
ATOM    704  CA  ARG A  73     154.910  66.880  91.850  0.00  0.00           C  
ATOM    705  HA  ARG A  73     155.120  67.390  91.010  0.00  0.00           H  
ATOM    706  CB  ARG A  73     154.050  65.620  91.700  0.00  0.00           C  
ATOM    707  HB1 ARG A  73     154.030  65.180  92.600  0.00  0.00           H  
ATOM    708  HB2 ARG A  73     154.520  65.030  91.050  0.00  0.00           H  
ATOM    709  CG  ARG A  73     152.600  65.710  91.230  0.00  0.00           C  
ATOM    710  HG1 ARG A  73     152.560  66.240  90.380  0.00  0.00           H  
ATOM    711  HG2 ARG A  73     152.060  66.170  91.930  0.00  0.00           H  
ATOM    712  CD  ARG A  73     152.010  64.330  90.970  0.00  0.00           C  
ATOM    713  HD1 ARG A  73     152.130  63.760  91.780  0.00  0.00           H  
ATOM    714  HD2 ARG A  73     152.490  63.910  90.200  0.00  0.00           H  
ATOM    715  NE  ARG A  73     150.590  64.340  90.650  0.00  0.00           N  
ATOM    716  HE  ARG A  73     149.980  64.760  91.320  0.00  0.00           H  
ATOM    717  CZ  ARG A  73     150.030  63.830  89.540  0.00  0.00           C  
ATOM    718  NH1 ARG A  73     150.680  63.250  88.520  0.00  0.00           N  
ATOM    719 1HH1 ARG A  73     151.680  63.170  88.540  0.00  0.00           H  
ATOM    720 2HH1 ARG A  73     150.170  62.900  87.740  0.00  0.00           H  
ATOM    721  NH2 ARG A  73     148.700  63.870  89.480  0.00  0.00           N  
ATOM    722 1HH2 ARG A  73     148.180  64.260  90.240  0.00  0.00           H  
ATOM    723 2HH2 ARG A  73     148.220  63.510  88.680  0.00  0.00           H  
ATOM    724  C   ARG A  73     154.140  67.770  92.810  0.00  0.00           C  
ATOM    725  O   ARG A  73     153.160  68.430  92.460  0.00  0.00           O  
ATOM    726  N   TYR A  74     154.520  67.630  94.090  0.00  0.00           N  
ATOM    727  H   TYR A  74     155.240  66.960  94.290  0.00  0.00           H  
ATOM    728  CA  TYR A  74     153.980  68.370  95.210  0.00  0.00           C  
ATOM    729  HA  TYR A  74     153.250  68.950  94.840  0.00  0.00           H  
ATOM    730  CB  TYR A  74     153.410  67.380  96.230  0.00  0.00           C  
ATOM    731  HB1 TYR A  74     152.850  67.890  96.880  0.00  0.00           H  
ATOM    732  HB2 TYR A  74     154.180  66.960  96.720  0.00  0.00           H  
ATOM    733  CG  TYR A  74     152.560  66.260  95.680  0.00  0.00           C  
ATOM    734  CD1 TYR A  74     152.920  64.920  95.890  0.00  0.00           C  
ATOM    735  HD1 TYR A  74     153.740  64.720  96.420  0.00  0.00           H  
ATOM    736  CE1 TYR A  74     152.170  63.850  95.380  0.00  0.00           C  
ATOM    737  HE1 TYR A  74     152.360  62.900  95.650  0.00  0.00           H  
ATOM    738  CZ  TYR A  74     151.140  64.170  94.470  0.00  0.00           C  
ATOM    739  OH  TYR A  74     150.560  63.190  93.710  0.00  0.00           O  
ATOM    740  HH  TYR A  74     149.860  63.590  93.130  0.00  0.00           H  
ATOM    741  CE2 TYR A  74     150.730  65.500  94.250  0.00  0.00           C  
ATOM    742  HE2 TYR A  74     149.910  65.700  93.720  0.00  0.00           H  
ATOM    743  CD2 TYR A  74     151.510  66.530  94.800  0.00  0.00           C  
ATOM    744  HD2 TYR A  74     151.310  67.480  94.560  0.00  0.00           H  
ATOM    745  C   TYR A  74     155.020  69.300  95.820  0.00  0.00           C  
ATOM    746  O   TYR A  74     154.910  69.650  97.000  0.00  0.00           O  
ATOM    747  N   SER A  75     155.970  69.720  94.990  0.00  0.00           N  
ATOM    748  H   SER A  75     156.080  69.290  94.090  0.00  0.00           H  
ATOM    749  CA  SER A  75     156.840  70.810  95.400  0.00  0.00           C  
ATOM    750  HA  SER A  75     157.300  70.350  96.160  0.00  0.00           H  
ATOM    751  CB  SER A  75     157.750  71.220  94.260  0.00  0.00           C  
ATOM    752  HB1 SER A  75     158.070  72.160  94.390  0.00  0.00           H  
ATOM    753  HB2 SER A  75     157.270  71.150  93.390  0.00  0.00           H  
ATOM    754  OG  SER A  75     158.890  70.390  94.190  0.00  0.00           O  
ATOM    755  HG  SER A  75     159.470  70.680  93.430  0.00  0.00           H  
ATOM    756  C   SER A  75     156.210  72.080  95.960  0.00  0.00           C  
ATOM    757  O   SER A  75     156.850  72.790  96.720  0.00  0.00           O  
ATOM    758  N   GLN A  76     154.940  72.360  95.660  0.00  0.00           N  
ATOM    759  H   GLN A  76     154.410  71.690  95.140  0.00  0.00           H  
ATOM    760  CA  GLN A  76     154.310  73.600  96.060  0.00  0.00           C  
ATOM    761  HA  GLN A  76     155.080  74.230  96.140  0.00  0.00           H  
ATOM    762  CB  GLN A  76     153.350  74.040  94.960  0.00  0.00           C  
ATOM    763  HB1 GLN A  76     152.850  74.850  95.260  0.00  0.00           H  
ATOM    764  HB2 GLN A  76     152.700  73.300  94.770  0.00  0.00           H  
ATOM    765  CG  GLN A  76     154.140  74.360  93.700  0.00  0.00           C  
ATOM    766  HG1 GLN A  76     154.610  73.530  93.410  0.00  0.00           H  
ATOM    767  HG2 GLN A  76     154.810  75.070  93.930  0.00  0.00           H  
ATOM    768  CD  GLN A  76     153.300  74.860  92.530  0.00  0.00           C  
ATOM    769  OE1 GLN A  76     153.530  75.940  91.990  0.00  0.00           O  
ATOM    770  NE2 GLN A  76     152.270  74.150  92.070  0.00  0.00           N  
ATOM    771 1HE2 GLN A  76     152.040  73.270  92.490  0.00  0.00           H  
ATOM    772 2HE2 GLN A  76     151.730  74.490  91.300  0.00  0.00           H  
ATOM    773  C   GLN A  76     153.700  73.630  97.460  0.00  0.00           C  
ATOM    774  O   GLN A  76     153.100  74.630  97.840  0.00  0.00           O  
ATOM    775  N   LEU A  77     153.830  72.630  98.320  0.00  0.00           N  
ATOM    776  H   LEU A  77     154.410  71.860  98.050  0.00  0.00           H  
ATOM    777  CA  LEU A  77     153.200  72.550  99.630  0.00  0.00           C  
ATOM    778  HA  LEU A  77     152.230  72.690  99.420  0.00  0.00           H  
ATOM    779  CB  LEU A  77     153.390  71.210 100.340  0.00  0.00           C  
ATOM    780  HB1 LEU A  77     152.970  71.280 101.240  0.00  0.00           H  
ATOM    781  HB2 LEU A  77     154.370  71.060 100.440  0.00  0.00           H  
ATOM    782  CG  LEU A  77     152.800  69.980  99.660  0.00  0.00           C  
ATOM    783  HG  LEU A  77     153.230  69.890  98.760  0.00  0.00           H  
ATOM    784  CD1 LEU A  77     153.030  68.740 100.520  0.00  0.00           C  
ATOM    785 1HD1 LEU A  77     152.640  67.940 100.060  0.00  0.00           H  
ATOM    786 2HD1 LEU A  77     154.010  68.600 100.650  0.00  0.00           H  
ATOM    787 3HD1 LEU A  77     152.590  68.860 101.410  0.00  0.00           H  
ATOM    788  CD2 LEU A  77     151.290  70.140  99.570  0.00  0.00           C  
ATOM    789 1HD2 LEU A  77     150.900  69.340  99.120  0.00  0.00           H  
ATOM    790 2HD2 LEU A  77     150.910  70.230 100.490  0.00  0.00           H  
ATOM    791 3HD2 LEU A  77     151.070  70.960  99.040  0.00  0.00           H  
ATOM    792  C   LEU A  77     153.790  73.610 100.540  0.00  0.00           C  
ATOM    793  O   LEU A  77     155.000  73.790 100.690  0.00  0.00           O  
ATOM    794  N   THR A  78     152.850  74.160 101.320  0.00  0.00           N  
ATOM    795  H   THR A  78     151.890  74.020 101.090  0.00  0.00           H  
ATOM    796  CA  THR A  78     153.180  74.960 102.490  0.00  0.00           C  
ATOM    797  HA  THR A  78     154.140  75.230 102.410  0.00  0.00           H  
ATOM    798  CB  THR A  78     152.390  76.260 102.540  0.00  0.00           C  
ATOM    799  HB  THR A  78     152.650  76.790 103.350  0.00  0.00           H  
ATOM    800  CG2 THR A  78     152.580  77.020 101.230  0.00  0.00           C  
ATOM    801 1HG2 THR A  78     152.060  77.870 101.260  0.00  0.00           H  
ATOM    802 2HG2 THR A  78     153.550  77.220 101.100  0.00  0.00           H  
ATOM    803 3HG2 THR A  78     152.250  76.460 100.470  0.00  0.00           H  
ATOM    804  OG1 THR A  78     151.010  75.970 102.640  0.00  0.00           O  
ATOM    805  HG1 THR A  78     150.490  76.820 102.670  0.00  0.00           H  
ATOM    806  C   THR A  78     152.980  74.090 103.720  0.00  0.00           C  
ATOM    807  O   THR A  78     153.540  74.420 104.770  0.00  0.00           O  
ATOM    808  N   SER A  79     152.090  73.100 103.750  0.00  0.00           N  
ATOM    809  H   SER A  79     151.750  72.780 102.870  0.00  0.00           H  
ATOM    810  CA  SER A  79     151.570  72.440 104.930  0.00  0.00           C  
ATOM    811  HA  SER A  79     152.280  72.600 105.620  0.00  0.00           H  
ATOM    812  CB  SER A  79     150.250  73.040 105.410  0.00  0.00           C  
ATOM    813  HB1 SER A  79     150.050  72.730 106.340  0.00  0.00           H  
ATOM    814  HB2 SER A  79     149.500  72.770 104.800  0.00  0.00           H  
ATOM    815  OG  SER A  79     150.270  74.450 105.440  0.00  0.00           O  
ATOM    816  HG  SER A  79     149.390  74.790 105.760  0.00  0.00           H  
ATOM    817  C   SER A  79     151.380  70.950 104.670  0.00  0.00           C  
ATOM    818  O   SER A  79     150.550  70.630 103.830  0.00  0.00           O  
ATOM    819  N   LEU A  80     152.050  70.080 105.420  0.00  0.00           N  
ATOM    820  H   LEU A  80     152.680  70.460 106.100  0.00  0.00           H  
ATOM    821  CA  LEU A  80     151.970  68.630 105.360  0.00  0.00           C  
ATOM    822  HA  LEU A  80     151.160  68.390 104.820  0.00  0.00           H  
ATOM    823  CB  LEU A  80     153.300  68.170 104.760  0.00  0.00           C  
ATOM    824  HB1 LEU A  80     154.050  68.490 105.330  0.00  0.00           H  
ATOM    825  HB2 LEU A  80     153.400  68.540 103.840  0.00  0.00           H  
ATOM    826  CG  LEU A  80     153.320  66.640 104.700  0.00  0.00           C  
ATOM    827  HG  LEU A  80     153.050  66.260 105.580  0.00  0.00           H  
ATOM    828  CD1 LEU A  80     152.300  66.060 103.720  0.00  0.00           C  
ATOM    829 1HD1 LEU A  80     152.360  65.060 103.730  0.00  0.00           H  
ATOM    830 2HD1 LEU A  80     151.380  66.340 103.990  0.00  0.00           H  
ATOM    831 3HD1 LEU A  80     152.490  66.400 102.800  0.00  0.00           H  
ATOM    832  CD2 LEU A  80     154.750  66.230 104.360  0.00  0.00           C  
ATOM    833 1HD2 LEU A  80     154.810  65.230 104.310  0.00  0.00           H  
ATOM    834 2HD2 LEU A  80     155.010  66.620 103.480  0.00  0.00           H  
ATOM    835 3HD2 LEU A  80     155.370  66.570 105.070  0.00  0.00           H  
ATOM    836  C   LEU A  80     151.820  68.010 106.740  0.00  0.00           C  
ATOM    837  O   LEU A  80     152.650  68.160 107.630  0.00  0.00           O  
ATOM    838  N   ASP A  81     150.780  67.190 106.880  0.00  0.00           N  
ATOM    839  H   ASP A  81     150.130  67.140 106.120  0.00  0.00           H  
ATOM    840  CA  ASP A  81     150.500  66.360 108.040  0.00  0.00           C  
ATOM    841  HA  ASP A  81     151.220  66.520 108.710  0.00  0.00           H  
ATOM    842  CB  ASP A  81     149.150  66.790 108.620  0.00  0.00           C  
ATOM    843  HB1 ASP A  81     148.430  66.550 107.970  0.00  0.00           H  
ATOM    844  HB2 ASP A  81     149.160  67.780 108.760  0.00  0.00           H  
ATOM    845  CG  ASP A  81     148.870  66.100 109.950  0.00  0.00           C  
ATOM    846  OD1 ASP A  81     147.820  66.490 110.500  0.00  0.00           O  
ATOM    847  OD2 ASP A  81     149.700  65.340 110.490  0.00  0.00           O  
ATOM    848  C   ASP A  81     150.570  64.880 107.690  0.00  0.00           C  
ATOM    849  O   ASP A  81     149.840  64.350 106.850  0.00  0.00           O  
ATOM    850  N   VAL A  82     151.510  64.200 108.360  0.00  0.00           N  
ATOM    851  H   VAL A  82     152.090  64.710 109.000  0.00  0.00           H  
ATOM    852  CA  VAL A  82     151.750  62.780 108.220  0.00  0.00           C  
ATOM    853  HA  VAL A  82     150.960  62.510 107.670  0.00  0.00           H  
ATOM    854  CB  VAL A  82     152.970  62.380 107.390  0.00  0.00           C  
ATOM    855  HB  VAL A  82     153.710  62.390 108.060  0.00  0.00           H  
ATOM    856  CG1 VAL A  82     152.820  61.020 106.720  0.00  0.00           C  
ATOM    857 1HG1 VAL A  82     153.650  60.810 106.190  0.00  0.00           H  
ATOM    858 2HG1 VAL A  82     152.690  60.320 107.420  0.00  0.00           H  
ATOM    859 3HG1 VAL A  82     152.030  61.040 106.110  0.00  0.00           H  
ATOM    860  CG2 VAL A  82     153.210  63.320 106.210  0.00  0.00           C  
ATOM    861 1HG2 VAL A  82     154.020  63.020 105.700  0.00  0.00           H  
ATOM    862 2HG2 VAL A  82     152.410  63.310 105.610  0.00  0.00           H  
ATOM    863 3HG2 VAL A  82     153.360  64.250 106.550  0.00  0.00           H  
ATOM    864  C   VAL A  82     151.710  62.080 109.570  0.00  0.00           C  
ATOM    865  O   VAL A  82     152.410  61.090 109.780  0.00  0.00           O  
ATOM    866  N   GLY A  83     150.930  62.650 110.500  0.00  0.00           N  
ATOM    867  H   GLY A  83     150.490  63.530 110.310  0.00  0.00           H  
ATOM    868  CA  GLY A  83     150.720  61.990 111.780  0.00  0.00           C  
ATOM    869  HA1 GLY A  83     150.050  62.530 112.300  0.00  0.00           H  
ATOM    870  HA2 GLY A  83     151.590  61.980 112.270  0.00  0.00           H  
ATOM    871  C   GLY A  83     150.210  60.570 111.590  0.00  0.00           C  
ATOM    872  O   GLY A  83     149.530  60.200 110.640  0.00  0.00           O  
ATOM    873  N   PHE A  84     150.530  59.730 112.580  0.00  0.00           N  
ATOM    874  H   PHE A  84     151.030  60.110 113.360  0.00  0.00           H  
ATOM    875  CA  PHE A  84     150.220  58.310 112.620  0.00  0.00           C  
ATOM    876  HA  PHE A  84     150.840  57.920 113.300  0.00  0.00           H  
ATOM    877  CB  PHE A  84     148.760  58.190 113.040  0.00  0.00           C  
ATOM    878  HB1 PHE A  84     148.540  57.220 113.070  0.00  0.00           H  
ATOM    879  HB2 PHE A  84     148.210  58.640 112.340  0.00  0.00           H  
ATOM    880  CG  PHE A  84     148.350  58.780 114.370  0.00  0.00           C  
ATOM    881  CD1 PHE A  84     148.530  58.090 115.580  0.00  0.00           C  
ATOM    882  HD1 PHE A  84     148.990  57.200 115.590  0.00  0.00           H  
ATOM    883  CE1 PHE A  84     148.060  58.650 116.770  0.00  0.00           C  
ATOM    884  HE1 PHE A  84     148.180  58.160 117.630  0.00  0.00           H  
ATOM    885  CZ  PHE A  84     147.420  59.890 116.750  0.00  0.00           C  
ATOM    886  HZ  PHE A  84     147.090  60.300 117.600  0.00  0.00           H  
ATOM    887  CE2 PHE A  84     147.240  60.560 115.530  0.00  0.00           C  
ATOM    888  HE2 PHE A  84     146.780  61.450 115.520  0.00  0.00           H  
ATOM    889  CD2 PHE A  84     147.690  60.010 114.320  0.00  0.00           C  
ATOM    890  HD2 PHE A  84     147.540  60.480 113.450  0.00  0.00           H  
ATOM    891  C   PHE A  84     150.600  57.500 111.390  0.00  0.00           C  
ATOM    892  O   PHE A  84     149.800  56.750 110.840  0.00  0.00           O  
ATOM    893  N   ASN A  85     151.800  57.770 110.870  0.00  0.00           N  
ATOM    894  H   ASN A  85     152.230  58.650 111.070  0.00  0.00           H  
ATOM    895  CA  ASN A  85     152.500  56.830 110.020  0.00  0.00           C  
ATOM    896  HA  ASN A  85     151.950  56.000 109.890  0.00  0.00           H  
ATOM    897  CB  ASN A  85     152.720  57.520 108.680  0.00  0.00           C  
ATOM    898  HB1 ASN A  85     153.380  56.990 108.150  0.00  0.00           H  
ATOM    899  HB2 ASN A  85     153.080  58.440 108.840  0.00  0.00           H  
ATOM    900  CG  ASN A  85     151.420  57.630 107.890  0.00  0.00           C  
ATOM    901  OD1 ASN A  85     151.240  56.990 106.860  0.00  0.00           O  
ATOM    902  ND2 ASN A  85     150.680  58.710 108.140  0.00  0.00           N  
ATOM    903 1HD2 ASN A  85     150.990  59.380 108.810  0.00  0.00           H  
ATOM    904 2HD2 ASN A  85     149.810  58.850 107.660  0.00  0.00           H  
ATOM    905  C   ASN A  85     153.800  56.430 110.700  0.00  0.00           C  
ATOM    906  O   ASN A  85     154.520  57.370 111.010  0.00  0.00           O  
ATOM    907  N   THR A  86     154.140  55.160 110.930  0.00  0.00           N  
ATOM    908  H   THR A  86     153.420  54.460 110.920  0.00  0.00           H  
ATOM    909  CA  THR A  86     155.510  54.740 111.190  0.00  0.00           C  
ATOM    910  HA  THR A  86     155.790  55.330 111.950  0.00  0.00           H  
ATOM    911  CB  THR A  86     155.530  53.290 111.660  0.00  0.00           C  
ATOM    912  HB  THR A  86     156.490  53.050 111.820  0.00  0.00           H  
ATOM    913  CG2 THR A  86     154.600  53.150 112.860  0.00  0.00           C  
ATOM    914 1HG2 THR A  86     154.610  52.200 113.180  0.00  0.00           H  
ATOM    915 2HG2 THR A  86     154.910  53.750 113.600  0.00  0.00           H  
ATOM    916 3HG2 THR A  86     153.670  53.410 112.590  0.00  0.00           H  
ATOM    917  OG1 THR A  86     155.220  52.290 110.720  0.00  0.00           O  
ATOM    918  HG1 THR A  86     155.270  51.390 111.160  0.00  0.00           H  
ATOM    919  C   THR A  86     156.550  55.120 110.140  0.00  0.00           C  
ATOM    920  O   THR A  86     157.160  54.270 109.510  0.00  0.00           O  
ATOM    921  N   ILE A  87     156.880  56.390 109.880  0.00  0.00           N  
ATOM    922  H   ILE A  87     156.430  57.110 110.410  0.00  0.00           H  
ATOM    923  CA  ILE A  87     157.850  56.770 108.880  0.00  0.00           C  
ATOM    924  HA  ILE A  87     157.690  56.170 108.100  0.00  0.00           H  
ATOM    925  CB  ILE A  87     157.590  58.230 108.510  0.00  0.00           C  
ATOM    926  HB  ILE A  87     157.650  58.760 109.350  0.00  0.00           H  
ATOM    927  CG2 ILE A  87     158.690  58.770 107.600  0.00  0.00           C  
ATOM    928 1HG2 ILE A  87     158.500  59.720 107.370  0.00  0.00           H  
ATOM    929 2HG2 ILE A  87     159.570  58.710 108.070  0.00  0.00           H  
ATOM    930 3HG2 ILE A  87     158.720  58.230 106.760  0.00  0.00           H  
ATOM    931  CG1 ILE A  87     156.160  58.530 108.070  0.00  0.00           C  
ATOM    932 1HG1 ILE A  87     156.080  59.510 107.890  0.00  0.00           H  
ATOM    933 2HG1 ILE A  87     155.540  58.280 108.810  0.00  0.00           H  
ATOM    934  CD  ILE A  87     155.730  57.780 106.810  0.00  0.00           C  
ATOM    935  HD1 ILE A  87     154.790  58.020 106.580  0.00  0.00           H  
ATOM    936  HD2 ILE A  87     156.330  58.030 106.050  0.00  0.00           H  
ATOM    937  HD3 ILE A  87     155.790  56.790 106.970  0.00  0.00           H  
ATOM    938  C   ILE A  87     159.290  56.470 109.270  0.00  0.00           C  
ATOM    939  O   ILE A  87     160.050  56.210 108.340  0.00  0.00           O  
ATOM    940  N   SER A  88     159.590  56.460 110.570  0.00  0.00           N  
ATOM    941  H   SER A  88     158.820  56.440 111.200  0.00  0.00           H  
ATOM    942  CA  SER A  88     160.910  56.470 111.170  0.00  0.00           C  
ATOM    943  HA  SER A  88     160.720  56.980 112.010  0.00  0.00           H  
ATOM    944  CB  SER A  88     161.410  55.090 111.580  0.00  0.00           C  
ATOM    945  HB1 SER A  88     160.700  54.620 112.110  0.00  0.00           H  
ATOM    946  HB2 SER A  88     162.230  55.180 112.140  0.00  0.00           H  
ATOM    947  OG  SER A  88     161.750  54.230 110.510  0.00  0.00           O  
ATOM    948  HG  SER A  88     162.070  53.350 110.870  0.00  0.00           H  
ATOM    949  C   SER A  88     161.950  57.280 110.410  0.00  0.00           C  
ATOM    950  O   SER A  88     162.130  58.440 110.770  0.00  0.00           O  
ATOM    951  N   LYS A  89     162.590  56.730 109.380  0.00  0.00           N  
ATOM    952  H   LYS A  89     162.210  55.880 109.010  0.00  0.00           H  
ATOM    953  CA  LYS A  89     163.790  57.250 108.750  0.00  0.00           C  
ATOM    954  HA  LYS A  89     164.370  57.700 109.430  0.00  0.00           H  
ATOM    955  CB  LYS A  89     164.630  56.100 108.200  0.00  0.00           C  
ATOM    956  HB1 LYS A  89     164.140  55.670 107.450  0.00  0.00           H  
ATOM    957  HB2 LYS A  89     164.780  55.430 108.930  0.00  0.00           H  
ATOM    958  CG  LYS A  89     165.980  56.600 107.690  0.00  0.00           C  
ATOM    959  HG1 LYS A  89     166.520  56.970 108.450  0.00  0.00           H  
ATOM    960  HG2 LYS A  89     165.840  57.310 107.000  0.00  0.00           H  
ATOM    961  CD  LYS A  89     166.710  55.420 107.070  0.00  0.00           C  
ATOM    962  HD1 LYS A  89     166.180  55.060 106.310  0.00  0.00           H  
ATOM    963  HD2 LYS A  89     166.840  54.700 107.760  0.00  0.00           H  
ATOM    964  CE  LYS A  89     168.070  55.910 106.570  0.00  0.00           C  
ATOM    965  HE1 LYS A  89     168.650  56.100 107.360  0.00  0.00           H  
ATOM    966  HE2 LYS A  89     167.940  56.750 106.040  0.00  0.00           H  
ATOM    967  NZ  LYS A  89     168.810  54.980 105.710  0.00  0.00           N1+
ATOM    968  HZ1 LYS A  89     169.680  55.390 105.440  0.00  0.00           H  
ATOM    969  HZ2 LYS A  89     168.990  54.130 106.210  0.00  0.00           H  
ATOM    970  HZ3 LYS A  89     168.270  54.780 104.890  0.00  0.00           H  
ATOM    971  C   LYS A  89     163.360  58.310 107.740  0.00  0.00           C  
ATOM    972  O   LYS A  89     163.100  57.970 106.590  0.00  0.00           O  
ATOM    973  N   LEU A  90     163.410  59.610 108.020  0.00  0.00           N  
ATOM    974  H   LEU A  90     163.380  59.860 108.990  0.00  0.00           H  
ATOM    975  CA  LEU A  90     163.500  60.700 107.070  0.00  0.00           C  
ATOM    976  HA  LEU A  90     162.750  60.540 106.430  0.00  0.00           H  
ATOM    977  CB  LEU A  90     163.380  62.000 107.860  0.00  0.00           C  
ATOM    978  HB1 LEU A  90     163.530  62.760 107.230  0.00  0.00           H  
ATOM    979  HB2 LEU A  90     164.100  62.000 108.560  0.00  0.00           H  
ATOM    980  CG  LEU A  90     162.050  62.240 108.560  0.00  0.00           C  
ATOM    981  HG  LEU A  90     161.990  61.410 109.120  0.00  0.00           H  
ATOM    982  CD1 LEU A  90     162.010  63.500 109.410  0.00  0.00           C  
ATOM    983 1HD1 LEU A  90     161.110  63.590 109.830  0.00  0.00           H  
ATOM    984 2HD1 LEU A  90     162.710  63.440 110.120  0.00  0.00           H  
ATOM    985 3HD1 LEU A  90     162.190  64.300 108.830  0.00  0.00           H  
ATOM    986  CD2 LEU A  90     160.850  62.370 107.640  0.00  0.00           C  
ATOM    987 1HD2 LEU A  90     160.030  62.520 108.190  0.00  0.00           H  
ATOM    988 2HD2 LEU A  90     160.990  63.140 107.020  0.00  0.00           H  
ATOM    989 3HD2 LEU A  90     160.740  61.530 107.110  0.00  0.00           H  
ATOM    990  C   LEU A  90     164.760  60.710 106.230  0.00  0.00           C  
ATOM    991  O   LEU A  90     165.760  60.080 106.570  0.00  0.00           O  
ATOM    992  N   GLU A  91     164.670  61.370 105.070  0.00  0.00           N  
ATOM    993  H   GLU A  91     163.790  61.790 104.850  0.00  0.00           H  
ATOM    994  CA  GLU A  91     165.740  61.520 104.110  0.00  0.00           C  
ATOM    995  HA  GLU A  91     166.530  61.110 104.560  0.00  0.00           H  
ATOM    996  CB  GLU A  91     165.440  60.790 102.810  0.00  0.00           C  
ATOM    997  HB1 GLU A  91     166.150  61.000 102.140  0.00  0.00           H  
ATOM    998  HB2 GLU A  91     164.550  61.080 102.460  0.00  0.00           H  
ATOM    999  CG  GLU A  91     165.420  59.290 103.090  0.00  0.00           C  
ATOM   1000  HG1 GLU A  91     164.660  59.090 103.710  0.00  0.00           H  
ATOM   1001  HG2 GLU A  91     166.280  59.030 103.530  0.00  0.00           H  
ATOM   1002  CD  GLU A  91     165.250  58.480 101.810  0.00  0.00           C  
ATOM   1003  OE1 GLU A  91     166.290  57.940 101.390  0.00  0.00           O  
ATOM   1004  OE2 GLU A  91     164.160  58.550 101.200  0.00  0.00           O  
ATOM   1005  C   GLU A  91     165.940  63.000 103.780  0.00  0.00           C  
ATOM   1006  O   GLU A  91     164.960  63.730 103.670  0.00  0.00           O  
ATOM   1007  N   PRO A  92     167.150  63.560 103.740  0.00  0.00           N  
ATOM   1008  CD  PRO A  92     168.380  62.780 103.690  0.00  0.00           C  
ATOM   1009  HD1 PRO A  92     168.250  61.970 103.120  0.00  0.00           H  
ATOM   1010  HD2 PRO A  92     168.650  62.500 104.610  0.00  0.00           H  
ATOM   1011  CG  PRO A  92     169.380  63.760 103.080  0.00  0.00           C  
ATOM   1012  HG1 PRO A  92     169.380  63.690 102.080  0.00  0.00           H  
ATOM   1013  HG2 PRO A  92     170.300  63.580 103.420  0.00  0.00           H  
ATOM   1014  CB  PRO A  92     168.920  65.150 103.510  0.00  0.00           C  
ATOM   1015  HB1 PRO A  92     169.210  65.850 102.860  0.00  0.00           H  
ATOM   1016  HB2 PRO A  92     169.260  65.390 104.420  0.00  0.00           H  
ATOM   1017  CA  PRO A  92     167.410  64.970 103.510  0.00  0.00           C  
ATOM   1018  HA  PRO A  92     166.950  65.440 104.270  0.00  0.00           H  
ATOM   1019  C   PRO A  92     166.770  65.570 102.270  0.00  0.00           C  
ATOM   1020  O   PRO A  92     166.470  66.750 102.350  0.00  0.00           O  
ATOM   1021  N   GLU A  93     166.480  64.800 101.220  0.00  0.00           N  
ATOM   1022  H   GLU A  93     166.800  63.850 101.260  0.00  0.00           H  
ATOM   1023  CA  GLU A  93     165.750  65.180 100.030  0.00  0.00           C  
ATOM   1024  HA  GLU A  93     166.140  66.060  99.760  0.00  0.00           H  
ATOM   1025  CB  GLU A  93     165.980  64.070  99.010  0.00  0.00           C  
ATOM   1026  HB1 GLU A  93     165.330  64.170  98.260  0.00  0.00           H  
ATOM   1027  HB2 GLU A  93     165.840  63.180  99.450  0.00  0.00           H  
ATOM   1028  CG  GLU A  93     167.400  64.140  98.450  0.00  0.00           C  
ATOM   1029  HG1 GLU A  93     168.000  63.640  99.070  0.00  0.00           H  
ATOM   1030  HG2 GLU A  93     167.670  65.100  98.420  0.00  0.00           H  
ATOM   1031  CD  GLU A  93     167.610  63.570  97.060  0.00  0.00           C  
ATOM   1032  OE1 GLU A  93     168.160  64.150  96.090  0.00  0.00           O  
ATOM   1033  OE2 GLU A  93     167.300  62.370  96.890  0.00  0.00           O  
ATOM   1034  C   GLU A  93     164.280  65.530 100.210  0.00  0.00           C  
ATOM   1035  O   GLU A  93     163.830  66.310  99.370  0.00  0.00           O  
ATOM   1036  N   LEU A  94     163.570  65.060 101.230  0.00  0.00           N  
ATOM   1037  H   LEU A  94     164.010  64.450 101.890  0.00  0.00           H  
ATOM   1038  CA  LEU A  94     162.170  65.410 101.400  0.00  0.00           C  
ATOM   1039  HA  LEU A  94     161.660  65.120 100.590  0.00  0.00           H  
ATOM   1040  CB  LEU A  94     161.620  64.670 102.610  0.00  0.00           C  
ATOM   1041  HB1 LEU A  94     162.050  65.030 103.440  0.00  0.00           H  
ATOM   1042  HB2 LEU A  94     161.830  63.700 102.520  0.00  0.00           H  
ATOM   1043  CG  LEU A  94     160.110  64.840 102.730  0.00  0.00           C  
ATOM   1044  HG  LEU A  94     159.920  65.820 102.700  0.00  0.00           H  
ATOM   1045  CD1 LEU A  94     159.330  64.170 101.600  0.00  0.00           C  
ATOM   1046 1HD1 LEU A  94     158.350  64.320 101.740  0.00  0.00           H  
ATOM   1047 2HD1 LEU A  94     159.610  64.560 100.720  0.00  0.00           H  
ATOM   1048 3HD1 LEU A  94     159.520  63.190 101.600  0.00  0.00           H  
ATOM   1049  CD2 LEU A  94     159.680  64.160 104.030  0.00  0.00           C  
ATOM   1050 1HD2 LEU A  94     158.690  64.250 104.140  0.00  0.00           H  
ATOM   1051 2HD2 LEU A  94     159.920  63.190 104.000  0.00  0.00           H  
ATOM   1052 3HD2 LEU A  94     160.150  64.590 104.800  0.00  0.00           H  
ATOM   1053  C   LEU A  94     162.070  66.930 101.540  0.00  0.00           C  
ATOM   1054  O   LEU A  94     161.410  67.570 100.730  0.00  0.00           O  
ATOM   1055  N   CYS A  95     162.780  67.530 102.500  0.00  0.00           N  
ATOM   1056  H   CYS A  95     163.270  66.940 103.140  0.00  0.00           H  
ATOM   1057  CA  CYS A  95     162.890  68.960 102.680  0.00  0.00           C  
ATOM   1058  HA  CYS A  95     161.960  69.240 102.910  0.00  0.00           H  
ATOM   1059  CB  CYS A  95     163.820  69.300 103.840  0.00  0.00           C  
ATOM   1060  HB1 CYS A  95     164.050  70.250 103.640  0.00  0.00           H  
ATOM   1061  HB2 CYS A  95     164.610  68.710 103.650  0.00  0.00           H  
ATOM   1062  SG  CYS A  95     163.290  69.120 105.570  0.00  0.00           S  
ATOM   1063  C   CYS A  95     163.300  69.680 101.400  0.00  0.00           C  
ATOM   1064  O   CYS A  95     162.690  70.710 101.120  0.00  0.00           O  
ATOM   1065  N   GLN A  96     164.260  69.140 100.650  0.00  0.00           N  
ATOM   1066  H   GLN A  96     164.590  68.230 100.880  0.00  0.00           H  
ATOM   1067  CA  GLN A  96     164.840  69.820  99.510  0.00  0.00           C  
ATOM   1068  HA  GLN A  96     165.120  70.760  99.720  0.00  0.00           H  
ATOM   1069  CB  GLN A  96     166.070  69.000  99.130  0.00  0.00           C  
ATOM   1070  HB1 GLN A  96     165.790  68.270  98.500  0.00  0.00           H  
ATOM   1071  HB2 GLN A  96     166.460  68.600  99.960  0.00  0.00           H  
ATOM   1072  CG  GLN A  96     167.140  69.850  98.450  0.00  0.00           C  
ATOM   1073  HG1 GLN A  96     167.400  70.600  99.060  0.00  0.00           H  
ATOM   1074  HG2 GLN A  96     166.770  70.220  97.600  0.00  0.00           H  
ATOM   1075  CD  GLN A  96     168.370  69.010  98.140  0.00  0.00           C  
ATOM   1076  OE1 GLN A  96     168.400  67.790  98.090  0.00  0.00           O  
ATOM   1077  NE2 GLN A  96     169.460  69.740  97.870  0.00  0.00           N  
ATOM   1078 1HE2 GLN A  96     169.410  70.740  97.890  0.00  0.00           H  
ATOM   1079 2HE2 GLN A  96     170.320  69.290  97.650  0.00  0.00           H  
ATOM   1080  C   GLN A  96     163.770  69.890  98.430  0.00  0.00           C  
ATOM   1081  O   GLN A  96     163.670  70.900  97.730  0.00  0.00           O  
ATOM   1082  N   LYS A  97     162.970  68.840  98.220  0.00  0.00           N  
ATOM   1083  H   LYS A  97     163.100  68.050  98.820  0.00  0.00           H  
ATOM   1084  CA  LYS A  97     161.930  68.710  97.220  0.00  0.00           C  
ATOM   1085  HA  LYS A  97     162.250  69.240  96.430  0.00  0.00           H  
ATOM   1086  CB  LYS A  97     161.830  67.250  96.800  0.00  0.00           C  
ATOM   1087  HB1 LYS A  97     161.000  67.110  96.270  0.00  0.00           H  
ATOM   1088  HB2 LYS A  97     161.810  66.660  97.610  0.00  0.00           H  
ATOM   1089  CG  LYS A  97     163.060  66.930  95.950  0.00  0.00           C  
ATOM   1090  HG1 LYS A  97     163.870  67.130  96.500  0.00  0.00           H  
ATOM   1091  HG2 LYS A  97     163.040  67.520  95.150  0.00  0.00           H  
ATOM   1092  CD  LYS A  97     163.150  65.480  95.470  0.00  0.00           C  
ATOM   1093  HD1 LYS A  97     162.300  65.230  95.020  0.00  0.00           H  
ATOM   1094  HD2 LYS A  97     163.300  64.880  96.250  0.00  0.00           H  
ATOM   1095  CE  LYS A  97     164.300  65.320  94.490  0.00  0.00           C  
ATOM   1096  HE1 LYS A  97     165.110  65.750  94.880  0.00  0.00           H  
ATOM   1097  HE2 LYS A  97     164.060  65.780  93.640  0.00  0.00           H  
ATOM   1098  NZ  LYS A  97     164.680  63.950  94.130  0.00  0.00           N1+
ATOM   1099  HZ1 LYS A  97     165.440  63.970  93.480  0.00  0.00           H  
ATOM   1100  HZ2 LYS A  97     164.960  63.450  94.950  0.00  0.00           H  
ATOM   1101  HZ3 LYS A  97     163.900  63.490  93.710  0.00  0.00           H  
ATOM   1102  C   LYS A  97     160.630  69.440  97.530  0.00  0.00           C  
ATOM   1103  O   LYS A  97     159.810  69.610  96.620  0.00  0.00           O  
ATOM   1104  N   LEU A  98     160.450  69.860  98.780  0.00  0.00           N  
ATOM   1105  H   LEU A  98     161.150  69.600  99.440  0.00  0.00           H  
ATOM   1106  CA  LEU A  98     159.350  70.660  99.290  0.00  0.00           C  
ATOM   1107  HA  LEU A  98     158.640  70.750  98.590  0.00  0.00           H  
ATOM   1108  CB  LEU A  98     158.770  69.960 100.510  0.00  0.00           C  
ATOM   1109  HB1 LEU A  98     158.070  70.570 100.890  0.00  0.00           H  
ATOM   1110  HB2 LEU A  98     159.510  69.860 101.170  0.00  0.00           H  
ATOM   1111  CG  LEU A  98     158.130  68.590 100.350  0.00  0.00           C  
ATOM   1112  HG  LEU A  98     158.800  68.050  99.840  0.00  0.00           H  
ATOM   1113  CD1 LEU A  98     157.820  67.990 101.720  0.00  0.00           C  
ATOM   1114 1HD1 LEU A  98     157.400  67.090 101.600  0.00  0.00           H  
ATOM   1115 2HD1 LEU A  98     158.670  67.900 102.240  0.00  0.00           H  
ATOM   1116 3HD1 LEU A  98     157.190  68.590 102.210  0.00  0.00           H  
ATOM   1117  CD2 LEU A  98     156.810  68.620  99.580  0.00  0.00           C  
ATOM   1118 1HD2 LEU A  98     156.440  67.690  99.510  0.00  0.00           H  
ATOM   1119 2HD2 LEU A  98     156.160  69.200 100.060  0.00  0.00           H  
ATOM   1120 3HD2 LEU A  98     156.970  68.990  98.660  0.00  0.00           H  
ATOM   1121  C   LEU A  98     159.910  72.030  99.650  0.00  0.00           C  
ATOM   1122  O   LEU A  98     160.080  72.330 100.830  0.00  0.00           O  
ATOM   1123  N   PRO A  99     160.360  72.850  98.700  0.00  0.00           N  
ATOM   1124  CD  PRO A  99     160.250  72.810  97.260  0.00  0.00           C  
ATOM   1125  HD1 PRO A  99     159.310  72.550  97.030  0.00  0.00           H  
ATOM   1126  HD2 PRO A  99     160.880  72.110  96.930  0.00  0.00           H  
ATOM   1127  CG  PRO A  99     160.590  74.160  96.630  0.00  0.00           C  
ATOM   1128  HG1 PRO A  99     159.820  74.800  96.640  0.00  0.00           H  
ATOM   1129  HG2 PRO A  99     160.950  74.080  95.700  0.00  0.00           H  
ATOM   1130  CB  PRO A  99     161.660  74.490  97.670  0.00  0.00           C  
ATOM   1131  HB1 PRO A  99     161.840  75.470  97.680  0.00  0.00           H  
ATOM   1132  HB2 PRO A  99     162.500  74.000  97.470  0.00  0.00           H  
ATOM   1133  CA  PRO A  99     161.110  74.050  99.020  0.00  0.00           C  
ATOM   1134  HA  PRO A  99     161.750  73.760  99.730  0.00  0.00           H  
ATOM   1135  C   PRO A  99     160.370  75.240  99.640  0.00  0.00           C  
ATOM   1136  O   PRO A  99     161.030  76.060 100.260  0.00  0.00           O  
ATOM   1137  N   MET A 100     159.040  75.270  99.500  0.00  0.00           N  
ATOM   1138  H   MET A 100     158.640  74.520  98.980  0.00  0.00           H  
ATOM   1139  CA  MET A 100     158.100  76.260 100.010  0.00  0.00           C  
ATOM   1140  HA  MET A 100     158.600  77.090 100.250  0.00  0.00           H  
ATOM   1141  CB  MET A 100     157.100  76.510  98.880  0.00  0.00           C  
ATOM   1142  HB1 MET A 100     156.530  75.700  98.770  0.00  0.00           H  
ATOM   1143  HB2 MET A 100     157.610  76.680  98.030  0.00  0.00           H  
ATOM   1144  CG  MET A 100     156.190  77.700  99.140  0.00  0.00           C  
ATOM   1145  HG1 MET A 100     155.850  77.570 100.070  0.00  0.00           H  
ATOM   1146  HG2 MET A 100     155.430  77.600  98.490  0.00  0.00           H  
ATOM   1147  SD  MET A 100     157.090  79.260  98.930  0.00  0.00           S  
ATOM   1148  CE  MET A 100     156.850  79.430  97.140  0.00  0.00           C  
ATOM   1149  HE1 MET A 100     157.290  80.270  96.820  0.00  0.00           H  
ATOM   1150  HE2 MET A 100     157.250  78.640  96.670  0.00  0.00           H  
ATOM   1151  HE3 MET A 100     155.870  79.470  96.940  0.00  0.00           H  
ATOM   1152  C   MET A 100     157.440  75.800 101.300  0.00  0.00           C  
ATOM   1153  O   MET A 100     156.690  76.550 101.920  0.00  0.00           O  
ATOM   1154  N   LEU A 101     157.800  74.650 101.860  0.00  0.00           N  
ATOM   1155  H   LEU A 101     158.520  74.120 101.410  0.00  0.00           H  
ATOM   1156  CA  LEU A 101     157.230  74.100 103.070  0.00  0.00           C  
ATOM   1157  HA  LEU A 101     156.260  74.050 102.830  0.00  0.00           H  
ATOM   1158  CB  LEU A 101     157.810  72.720 103.350  0.00  0.00           C  
ATOM   1159  HB1 LEU A 101     158.790  72.830 103.520  0.00  0.00           H  
ATOM   1160  HB2 LEU A 101     157.670  72.160 102.540  0.00  0.00           H  
ATOM   1161  CG  LEU A 101     157.210  71.980 104.540  0.00  0.00           C  
ATOM   1162  HG  LEU A 101     157.270  72.590 105.330  0.00  0.00           H  
ATOM   1163  CD1 LEU A 101     155.750  71.620 104.290  0.00  0.00           C  
ATOM   1164 1HD1 LEU A 101     155.380  71.140 105.090  0.00  0.00           H  
ATOM   1165 2HD1 LEU A 101     155.220  72.460 104.140  0.00  0.00           H  
ATOM   1166 3HD1 LEU A 101     155.690  71.030 103.480  0.00  0.00           H  
ATOM   1167  CD2 LEU A 101     157.980  70.690 104.790  0.00  0.00           C  
ATOM   1168 1HD2 LEU A 101     157.580  70.210 105.570  0.00  0.00           H  
ATOM   1169 2HD2 LEU A 101     157.930  70.110 103.980  0.00  0.00           H  
ATOM   1170 3HD2 LEU A 101     158.940  70.910 104.980  0.00  0.00           H  
ATOM   1171  C   LEU A 101     157.330  74.990 104.310  0.00  0.00           C  
ATOM   1172  O   LEU A 101     158.420  75.370 104.730  0.00  0.00           O  
ATOM   1173  N   LYS A 102     156.210  75.230 104.990  0.00  0.00           N  
ATOM   1174  H   LYS A 102     155.370  74.780 104.700  0.00  0.00           H  
ATOM   1175  CA  LYS A 102     156.160  76.120 106.130  0.00  0.00           C  
ATOM   1176  HA  LYS A 102     157.040  76.580 106.180  0.00  0.00           H  
ATOM   1177  CB  LYS A 102     155.080  77.170 105.900  0.00  0.00           C  
ATOM   1178  HB1 LYS A 102     155.120  77.820 106.660  0.00  0.00           H  
ATOM   1179  HB2 LYS A 102     154.190  76.710 105.900  0.00  0.00           H  
ATOM   1180  CG  LYS A 102     155.210  77.950 104.590  0.00  0.00           C  
ATOM   1181  HG1 LYS A 102     154.390  78.510 104.490  0.00  0.00           H  
ATOM   1182  HG2 LYS A 102     155.250  77.290 103.840  0.00  0.00           H  
ATOM   1183  CD  LYS A 102     156.420  78.870 104.450  0.00  0.00           C  
ATOM   1184  HD1 LYS A 102     157.250  78.320 104.550  0.00  0.00           H  
ATOM   1185  HD2 LYS A 102     156.380  79.560 105.170  0.00  0.00           H  
ATOM   1186  CE  LYS A 102     156.460  79.580 103.090  0.00  0.00           C  
ATOM   1187  HE1 LYS A 102     155.550  79.910 102.850  0.00  0.00           H  
ATOM   1188  HE2 LYS A 102     156.790  78.950 102.380  0.00  0.00           H  
ATOM   1189  NZ  LYS A 102     157.370  80.730 103.150  0.00  0.00           N1+
ATOM   1190  HZ1 LYS A 102     157.390  81.190 102.260  0.00  0.00           H  
ATOM   1191  HZ2 LYS A 102     157.050  81.370 103.850  0.00  0.00           H  
ATOM   1192  HZ3 LYS A 102     158.290  80.420 103.380  0.00  0.00           H  
ATOM   1193  C   LYS A 102     156.010  75.340 107.430  0.00  0.00           C  
ATOM   1194  O   LYS A 102     156.620  75.600 108.470  0.00  0.00           O  
ATOM   1195  N   VAL A 103     155.090  74.380 107.410  0.00  0.00           N  
ATOM   1196  H   VAL A 103     154.640  74.210 106.530  0.00  0.00           H  
ATOM   1197  CA  VAL A 103     154.660  73.550 108.530  0.00  0.00           C  
ATOM   1198  HA  VAL A 103     155.380  73.790 109.180  0.00  0.00           H  
ATOM   1199  CB  VAL A 103     153.270  73.910 109.040  0.00  0.00           C  
ATOM   1200  HB  VAL A 103     152.650  73.580 108.320  0.00  0.00           H  
ATOM   1201  CG1 VAL A 103     153.000  73.260 110.390  0.00  0.00           C  
ATOM   1202 1HG1 VAL A 103     152.080  73.510 110.700  0.00  0.00           H  
ATOM   1203 2HG1 VAL A 103     153.060  72.270 110.300  0.00  0.00           H  
ATOM   1204 3HG1 VAL A 103     153.680  73.580 111.050  0.00  0.00           H  
ATOM   1205  CG2 VAL A 103     153.070  75.410 109.270  0.00  0.00           C  
ATOM   1206 1HG2 VAL A 103     152.140  75.580 109.600  0.00  0.00           H  
ATOM   1207 2HG2 VAL A 103     153.730  75.730 109.950  0.00  0.00           H  
ATOM   1208 3HG2 VAL A 103     153.210  75.900 108.410  0.00  0.00           H  
ATOM   1209  C   VAL A 103     154.700  72.050 108.300  0.00  0.00           C  
ATOM   1210  O   VAL A 103     154.200  71.530 107.300  0.00  0.00           O  
ATOM   1211  N   LEU A 104     155.250  71.230 109.200  0.00  0.00           N  
ATOM   1212  H   LEU A 104     155.430  71.620 110.100  0.00  0.00           H  
ATOM   1213  CA  LEU A 104     155.610  69.830 109.010  0.00  0.00           C  
ATOM   1214  HA  LEU A 104     155.100  69.450 108.240  0.00  0.00           H  
ATOM   1215  CB  LEU A 104     157.120  69.780 108.790  0.00  0.00           C  
ATOM   1216  HB1 LEU A 104     157.560  70.260 109.550  0.00  0.00           H  
ATOM   1217  HB2 LEU A 104     157.320  70.260 107.940  0.00  0.00           H  
ATOM   1218  CG  LEU A 104     157.730  68.380 108.700  0.00  0.00           C  
ATOM   1219  HG  LEU A 104     157.630  67.980 109.610  0.00  0.00           H  
ATOM   1220  CD1 LEU A 104     157.010  67.480 107.700  0.00  0.00           C  
ATOM   1221 1HD1 LEU A 104     157.450  66.580 107.680  0.00  0.00           H  
ATOM   1222 2HD1 LEU A 104     156.050  67.380 107.970  0.00  0.00           H  
ATOM   1223 3HD1 LEU A 104     157.060  67.890 106.790  0.00  0.00           H  
ATOM   1224  CD2 LEU A 104     159.200  68.460 108.280  0.00  0.00           C  
ATOM   1225 1HD2 LEU A 104     159.580  67.540 108.230  0.00  0.00           H  
ATOM   1226 2HD2 LEU A 104     159.270  68.900 107.390  0.00  0.00           H  
ATOM   1227 3HD2 LEU A 104     159.710  68.990 108.950  0.00  0.00           H  
ATOM   1228  C   LEU A 104     155.290  69.100 110.310  0.00  0.00           C  
ATOM   1229  O   LEU A 104     155.950  69.340 111.310  0.00  0.00           O  
ATOM   1230  N   ASN A 105     154.360  68.140 110.250  0.00  0.00           N  
ATOM   1231  H   ASN A 105     154.030  67.870 109.350  0.00  0.00           H  
ATOM   1232  CA  ASN A 105     153.800  67.460 111.400  0.00  0.00           C  
ATOM   1233  HA  ASN A 105     154.300  67.800 112.200  0.00  0.00           H  
ATOM   1234  CB  ASN A 105     152.310  67.780 111.540  0.00  0.00           C  
ATOM   1235  HB1 ASN A 105     151.800  67.350 110.790  0.00  0.00           H  
ATOM   1236  HB2 ASN A 105     152.170  68.770 111.510  0.00  0.00           H  
ATOM   1237  CG  ASN A 105     151.820  67.230 112.880  0.00  0.00           C  
ATOM   1238  OD1 ASN A 105     152.000  67.740 113.980  0.00  0.00           O  
ATOM   1239  ND2 ASN A 105     151.040  66.150 112.860  0.00  0.00           N  
ATOM   1240 1HD2 ASN A 105     150.790  65.730 111.990  0.00  0.00           H  
ATOM   1241 2HD2 ASN A 105     150.700  65.760 113.720  0.00  0.00           H  
ATOM   1242  C   ASN A 105     154.000  65.960 111.240  0.00  0.00           C  
ATOM   1243  O   ASN A 105     153.320  65.380 110.390  0.00  0.00           O  
ATOM   1244  N   LEU A 106     154.790  65.290 112.090  0.00  0.00           N  
ATOM   1245  H   LEU A 106     155.050  65.740 112.950  0.00  0.00           H  
ATOM   1246  CA  LEU A 106     155.290  63.960 111.840  0.00  0.00           C  
ATOM   1247  HA  LEU A 106     154.750  63.630 111.070  0.00  0.00           H  
ATOM   1248  CB  LEU A 106     156.760  63.980 111.430  0.00  0.00           C  
ATOM   1249  HB1 LEU A 106     157.080  63.030 111.410  0.00  0.00           H  
ATOM   1250  HB2 LEU A 106     157.260  64.490 112.130  0.00  0.00           H  
ATOM   1251  CG  LEU A 106     157.080  64.610 110.080  0.00  0.00           C  
ATOM   1252  HG  LEU A 106     156.590  65.480 110.020  0.00  0.00           H  
ATOM   1253  CD1 LEU A 106     158.600  64.720 110.000  0.00  0.00           C  
ATOM   1254 1HD1 LEU A 106     158.860  65.130 109.130  0.00  0.00           H  
ATOM   1255 2HD1 LEU A 106     158.930  65.290 110.750  0.00  0.00           H  
ATOM   1256 3HD1 LEU A 106     159.000  63.810 110.070  0.00  0.00           H  
ATOM   1257  CD2 LEU A 106     156.670  63.720 108.910  0.00  0.00           C  
ATOM   1258 1HD2 LEU A 106     156.900  64.170 108.050  0.00  0.00           H  
ATOM   1259 2HD2 LEU A 106     157.160  62.850 108.970  0.00  0.00           H  
ATOM   1260 3HD2 LEU A 106     155.680  63.550 108.950  0.00  0.00           H  
ATOM   1261  C   LEU A 106     155.050  63.050 113.040  0.00  0.00           C  
ATOM   1262  O   LEU A 106     155.870  62.210 113.400  0.00  0.00           O  
ATOM   1263  N   GLN A 107     153.940  63.280 113.760  0.00  0.00           N  
ATOM   1264  H   GLN A 107     153.260  63.900 113.370  0.00  0.00           H  
ATOM   1265  CA  GLN A 107     153.650  62.700 115.050  0.00  0.00           C  
ATOM   1266  HA  GLN A 107     154.480  62.780 115.600  0.00  0.00           H  
ATOM   1267  CB  GLN A 107     152.480  63.500 115.610  0.00  0.00           C  
ATOM   1268  HB1 GLN A 107     152.730  64.470 115.630  0.00  0.00           H  
ATOM   1269  HB2 GLN A 107     152.290  63.190 116.540  0.00  0.00           H  
ATOM   1270  CG  GLN A 107     151.220  63.330 114.770  0.00  0.00           C  
ATOM   1271  HG1 GLN A 107     151.080  62.350 114.620  0.00  0.00           H  
ATOM   1272  HG2 GLN A 107     151.370  63.780 113.890  0.00  0.00           H  
ATOM   1273  CD  GLN A 107     149.940  63.900 115.370  0.00  0.00           C  
ATOM   1274  OE1 GLN A 107     149.560  65.030 115.090  0.00  0.00           O  
ATOM   1275  NE2 GLN A 107     149.220  62.990 116.030  0.00  0.00           N  
ATOM   1276 1HE2 GLN A 107     149.540  62.050 116.090  0.00  0.00           H  
ATOM   1277 2HE2 GLN A 107     148.360  63.250 116.470  0.00  0.00           H  
ATOM   1278  C   GLN A 107     153.340  61.210 115.000  0.00  0.00           C  
ATOM   1279  O   GLN A 107     152.890  60.640 114.010  0.00  0.00           O  
ATOM   1280  N   HIS A 108     153.500  60.620 116.190  0.00  0.00           N  
ATOM   1281  H   HIS A 108     153.720  61.230 116.950  0.00  0.00           H  
ATOM   1282  CA  HIS A 108     153.400  59.210 116.530  0.00  0.00           C  
ATOM   1283  HA  HIS A 108     153.860  59.120 117.410  0.00  0.00           H  
ATOM   1284  CB  HIS A 108     151.940  58.840 116.760  0.00  0.00           C  
ATOM   1285  HB1 HIS A 108     151.870  57.880 117.020  0.00  0.00           H  
ATOM   1286  HB2 HIS A 108     151.420  58.990 115.920  0.00  0.00           H  
ATOM   1287  CG  HIS A 108     151.370  59.690 117.860  0.00  0.00           C  
ATOM   1288  ND1 HIS A 108     150.760  60.910 117.590  0.00  0.00           N  
ATOM   1289  HD1 HIS A 108     150.640  61.360 116.700  0.00  0.00           H  
ATOM   1290  CE1 HIS A 108     150.370  61.350 118.790  0.00  0.00           C  
ATOM   1291  HE1 HIS A 108     149.990  62.260 118.950  0.00  0.00           H  
ATOM   1292  NE2 HIS A 108     150.550  60.430 119.750  0.00  0.00           N1+
ATOM   1293  HE2 HIS A 108     150.240  60.490 120.700  0.00  0.00           H  
ATOM   1294  CD2 HIS A 108     151.250  59.380 119.190  0.00  0.00           C  
ATOM   1295  HD2 HIS A 108     151.600  58.570 119.660  0.00  0.00           H  
ATOM   1296  C   HIS A 108     154.310  58.260 115.770  0.00  0.00           C  
ATOM   1297  O   HIS A 108     153.890  57.200 115.310  0.00  0.00           O  
ATOM   1298  N   ASN A 109     155.610  58.510 115.640  0.00  0.00           N  
ATOM   1299  H   ASN A 109     155.930  59.380 116.000  0.00  0.00           H  
ATOM   1300  CA  ASN A 109     156.610  57.660 115.030  0.00  0.00           C  
ATOM   1301  HA  ASN A 109     156.380  56.690 115.150  0.00  0.00           H  
ATOM   1302  CB  ASN A 109     156.600  57.970 113.540  0.00  0.00           C  
ATOM   1303  HB1 ASN A 109     155.780  58.510 113.360  0.00  0.00           H  
ATOM   1304  HB2 ASN A 109     156.540  57.090 113.060  0.00  0.00           H  
ATOM   1305  CG  ASN A 109     157.770  58.730 112.920  0.00  0.00           C  
ATOM   1306  OD1 ASN A 109     158.820  58.110 112.780  0.00  0.00           O  
ATOM   1307  ND2 ASN A 109     157.650  60.010 112.560  0.00  0.00           N  
ATOM   1308 1HD2 ASN A 109     156.780  60.490 112.690  0.00  0.00           H  
ATOM   1309 2HD2 ASN A 109     158.430  60.490 112.160  0.00  0.00           H  
ATOM   1310  C   ASN A 109     157.940  57.840 115.750  0.00  0.00           C  
ATOM   1311  O   ASN A 109     158.160  58.880 116.370  0.00  0.00           O  
ATOM   1312  N   GLU A 110     158.860  56.880 115.670  0.00  0.00           N  
ATOM   1313  H   GLU A 110     158.680  56.180 114.980  0.00  0.00           H  
ATOM   1314  CA  GLU A 110     160.080  56.700 116.430  0.00  0.00           C  
ATOM   1315  HA  GLU A 110     159.910  57.020 117.360  0.00  0.00           H  
ATOM   1316  CB  GLU A 110     160.400  55.210 116.470  0.00  0.00           C  
ATOM   1317  HB1 GLU A 110     160.610  54.930 115.530  0.00  0.00           H  
ATOM   1318  HB2 GLU A 110     159.570  54.740 116.780  0.00  0.00           H  
ATOM   1319  CG  GLU A 110     161.550  54.710 117.350  0.00  0.00           C  
ATOM   1320  HG1 GLU A 110     161.330  53.780 117.650  0.00  0.00           H  
ATOM   1321  HG2 GLU A 110     161.620  55.310 118.150  0.00  0.00           H  
ATOM   1322  CD  GLU A 110     162.910  54.680 116.660  0.00  0.00           C  
ATOM   1323  OE1 GLU A 110     163.890  54.550 117.420  0.00  0.00           O  
ATOM   1324  OE2 GLU A 110     162.980  54.660 115.410  0.00  0.00           O  
ATOM   1325  C   GLU A 110     161.210  57.580 115.910  0.00  0.00           C  
ATOM   1326  O   GLU A 110     162.190  57.730 116.640  0.00  0.00           O  
ATOM   1327  N   LEU A 111     161.080  58.120 114.700  0.00  0.00           N  
ATOM   1328  H   LEU A 111     160.250  57.860 114.210  0.00  0.00           H  
ATOM   1329  CA  LEU A 111     161.960  59.030 113.990  0.00  0.00           C  
ATOM   1330  HA  LEU A 111     161.640  59.060 113.040  0.00  0.00           H  
ATOM   1331  CB  LEU A 111     161.780  60.420 114.600  0.00  0.00           C  
ATOM   1332  HB1 LEU A 111     162.540  60.990 114.290  0.00  0.00           H  
ATOM   1333  HB2 LEU A 111     161.820  60.320 115.590  0.00  0.00           H  
ATOM   1334  CG  LEU A 111     160.500  61.170 114.270  0.00  0.00           C  
ATOM   1335  HG  LEU A 111     159.780  60.540 114.550  0.00  0.00           H  
ATOM   1336  CD1 LEU A 111     160.400  62.510 115.000  0.00  0.00           C  
ATOM   1337 1HD1 LEU A 111     159.540  62.960 114.750  0.00  0.00           H  
ATOM   1338 2HD1 LEU A 111     160.420  62.350 115.990  0.00  0.00           H  
ATOM   1339 3HD1 LEU A 111     161.170  63.090 114.740  0.00  0.00           H  
ATOM   1340  CD2 LEU A 111     160.400  61.520 112.790  0.00  0.00           C  
ATOM   1341 1HD2 LEU A 111     159.550  62.010 112.620  0.00  0.00           H  
ATOM   1342 2HD2 LEU A 111     161.170  62.100 112.530  0.00  0.00           H  
ATOM   1343 3HD2 LEU A 111     160.420  60.680 112.250  0.00  0.00           H  
ATOM   1344  C   LEU A 111     163.360  58.520 113.680  0.00  0.00           C  
ATOM   1345  O   LEU A 111     164.120  59.300 113.100  0.00  0.00           O  
ATOM   1346  N   SER A 112     163.730  57.300 114.090  0.00  0.00           N  
ATOM   1347  H   SER A 112     162.990  56.720 114.420  0.00  0.00           H  
ATOM   1348  CA  SER A 112     165.050  56.700 114.120  0.00  0.00           C  
ATOM   1349  HA  SER A 112     164.880  55.970 114.790  0.00  0.00           H  
ATOM   1350  CB  SER A 112     165.460  56.110 112.770  0.00  0.00           C  
ATOM   1351  HB1 SER A 112     164.830  55.380 112.500  0.00  0.00           H  
ATOM   1352  HB2 SER A 112     166.390  55.750 112.810  0.00  0.00           H  
ATOM   1353  OG  SER A 112     165.430  57.080 111.740  0.00  0.00           O  
ATOM   1354  HG  SER A 112     165.700  56.660 110.880  0.00  0.00           H  
ATOM   1355  C   SER A 112     166.160  57.540 114.720  0.00  0.00           C  
ATOM   1356  O   SER A 112     166.630  57.100 115.760  0.00  0.00           O  
ATOM   1357  N   GLN A 113     166.600  58.670 114.150  0.00  0.00           N  
ATOM   1358  H   GLN A 113     166.180  58.880 113.270  0.00  0.00           H  
ATOM   1359  CA  GLN A 113     167.580  59.650 114.580  0.00  0.00           C  
ATOM   1360  HA  GLN A 113     167.410  59.710 115.560  0.00  0.00           H  
ATOM   1361  CB  GLN A 113     169.020  59.180 114.400  0.00  0.00           C  
ATOM   1362  HB1 GLN A 113     169.130  58.330 114.910  0.00  0.00           H  
ATOM   1363  HB2 GLN A 113     169.620  59.880 114.790  0.00  0.00           H  
ATOM   1364  CG  GLN A 113     169.490  58.920 112.970  0.00  0.00           C  
ATOM   1365  HG1 GLN A 113     169.320  59.740 112.420  0.00  0.00           H  
ATOM   1366  HG2 GLN A 113     168.970  58.150 112.600  0.00  0.00           H  
ATOM   1367  CD  GLN A 113     170.980  58.590 112.900  0.00  0.00           C  
ATOM   1368  OE1 GLN A 113     171.580  58.790 111.850  0.00  0.00           O  
ATOM   1369  NE2 GLN A 113     171.630  58.170 113.990  0.00  0.00           N  
ATOM   1370 1HE2 GLN A 113     171.140  58.070 114.860  0.00  0.00           H  
ATOM   1371 2HE2 GLN A 113     172.610  57.960 113.940  0.00  0.00           H  
ATOM   1372  C   GLN A 113     167.330  61.020 113.970  0.00  0.00           C  
ATOM   1373  O   GLN A 113     166.920  61.110 112.810  0.00  0.00           O  
ATOM   1374  N   LEU A 114     167.570  62.090 114.720  0.00  0.00           N  
ATOM   1375  H   LEU A 114     167.880  61.960 115.660  0.00  0.00           H  
ATOM   1376  CA  LEU A 114     167.390  63.440 114.210  0.00  0.00           C  
ATOM   1377  HA  LEU A 114     167.050  63.370 113.270  0.00  0.00           H  
ATOM   1378  CB  LEU A 114     166.350  64.240 114.990  0.00  0.00           C  
ATOM   1379  HB1 LEU A 114     166.360  65.180 114.640  0.00  0.00           H  
ATOM   1380  HB2 LEU A 114     166.630  64.240 115.950  0.00  0.00           H  
ATOM   1381  CG  LEU A 114     164.910  63.750 114.930  0.00  0.00           C  
ATOM   1382  HG  LEU A 114     164.950  62.800 115.250  0.00  0.00           H  
ATOM   1383  CD1 LEU A 114     164.050  64.690 115.770  0.00  0.00           C  
ATOM   1384 1HD1 LEU A 114     163.100  64.380 115.740  0.00  0.00           H  
ATOM   1385 2HD1 LEU A 114     164.380  64.680 116.720  0.00  0.00           H  
ATOM   1386 3HD1 LEU A 114     164.110  65.620 115.400  0.00  0.00           H  
ATOM   1387  CD2 LEU A 114     164.270  63.750 113.540  0.00  0.00           C  
ATOM   1388 1HD2 LEU A 114     163.330  63.410 113.610  0.00  0.00           H  
ATOM   1389 2HD2 LEU A 114     164.270  64.680 113.170  0.00  0.00           H  
ATOM   1390 3HD2 LEU A 114     164.800  63.160 112.930  0.00  0.00           H  
ATOM   1391  C   LEU A 114     168.760  64.090 114.350  0.00  0.00           C  
ATOM   1392  O   LEU A 114     169.270  64.170 115.470  0.00  0.00           O  
ATOM   1393  N   SER A 115     169.320  64.600 113.250  0.00  0.00           N  
ATOM   1394  H   SER A 115     168.810  64.550 112.390  0.00  0.00           H  
ATOM   1395  CA  SER A 115     170.630  65.220 113.230  0.00  0.00           C  
ATOM   1396  HA  SER A 115     170.900  65.340 114.190  0.00  0.00           H  
ATOM   1397  CB  SER A 115     171.570  64.290 112.470  0.00  0.00           C  
ATOM   1398  HB1 SER A 115     171.480  63.350 112.810  0.00  0.00           H  
ATOM   1399  HB2 SER A 115     172.520  64.600 112.570  0.00  0.00           H  
ATOM   1400  OG  SER A 115     171.290  64.250 111.080  0.00  0.00           O  
ATOM   1401  HG  SER A 115     171.930  63.630 110.630  0.00  0.00           H  
ATOM   1402  C   SER A 115     170.610  66.600 112.590  0.00  0.00           C  
ATOM   1403  O   SER A 115     169.530  67.130 112.320  0.00  0.00           O  
ATOM   1404  N   ASP A 116     171.810  67.150 112.400  0.00  0.00           N  
ATOM   1405  H   ASP A 116     172.600  66.700 112.820  0.00  0.00           H  
ATOM   1406  CA  ASP A 116     172.060  68.350 111.630  0.00  0.00           C  
ATOM   1407  HA  ASP A 116     171.430  69.090 111.870  0.00  0.00           H  
ATOM   1408  CB  ASP A 116     173.530  68.610 111.980  0.00  0.00           C  
ATOM   1409  HB1 ASP A 116     173.620  68.680 112.970  0.00  0.00           H  
ATOM   1410  HB2 ASP A 116     173.810  69.470 111.560  0.00  0.00           H  
ATOM   1411  CG  ASP A 116     174.460  67.510 111.490  0.00  0.00           C  
ATOM   1412  OD1 ASP A 116     174.430  66.410 112.090  0.00  0.00           O  
ATOM   1413  OD2 ASP A 116     175.310  67.810 110.630  0.00  0.00           O  
ATOM   1414  C   ASP A 116     171.800  68.160 110.150  0.00  0.00           C  
ATOM   1415  O   ASP A 116     171.660  69.170 109.460  0.00  0.00           O  
ATOM   1416  N   LYS A 117     171.680  66.920 109.680  0.00  0.00           N  
ATOM   1417  H   LYS A 117     171.740  66.170 110.340  0.00  0.00           H  
ATOM   1418  CA  LYS A 117     171.470  66.560 108.290  0.00  0.00           C  
ATOM   1419  HA  LYS A 117     171.860  67.350 107.820  0.00  0.00           H  
ATOM   1420  CB  LYS A 117     172.130  65.220 107.950  0.00  0.00           C  
ATOM   1421  HB1 LYS A 117     172.110  65.090 106.960  0.00  0.00           H  
ATOM   1422  HB2 LYS A 117     171.620  64.480 108.400  0.00  0.00           H  
ATOM   1423  CG  LYS A 117     173.580  65.170 108.420  0.00  0.00           C  
ATOM   1424  HG1 LYS A 117     173.590  65.220 109.420  0.00  0.00           H  
ATOM   1425  HG2 LYS A 117     174.070  65.960 108.040  0.00  0.00           H  
ATOM   1426  CD  LYS A 117     174.300  63.900 107.980  0.00  0.00           C  
ATOM   1427  HD1 LYS A 117     175.280  64.050 108.140  0.00  0.00           H  
ATOM   1428  HD2 LYS A 117     174.130  63.800 107.000  0.00  0.00           H  
ATOM   1429  CE  LYS A 117     173.950  62.560 108.630  0.00  0.00           C  
ATOM   1430  HE1 LYS A 117     172.960  62.460 108.670  0.00  0.00           H  
ATOM   1431  HE2 LYS A 117     174.320  62.530 109.560  0.00  0.00           H  
ATOM   1432  NZ  LYS A 117     174.490  61.410 107.900  0.00  0.00           N1+
ATOM   1433  HZ1 LYS A 117     174.230  60.570 108.370  0.00  0.00           H  
ATOM   1434  HZ2 LYS A 117     174.120  61.400 106.970  0.00  0.00           H  
ATOM   1435  HZ3 LYS A 117     175.490  61.480 107.860  0.00  0.00           H  
ATOM   1436  C   LYS A 117     170.010  66.350 107.940  0.00  0.00           C  
ATOM   1437  O   LYS A 117     169.670  66.520 106.770  0.00  0.00           O  
ATOM   1438  N   THR A 118     169.100  66.010 108.860  0.00  0.00           N  
ATOM   1439  H   THR A 118     169.380  66.050 109.820  0.00  0.00           H  
ATOM   1440  CA  THR A 118     167.740  65.590 108.580  0.00  0.00           C  
ATOM   1441  HA  THR A 118     167.820  64.870 107.890  0.00  0.00           H  
ATOM   1442  CB  THR A 118     167.180  65.220 109.950  0.00  0.00           C  
ATOM   1443  HB  THR A 118     167.080  66.050 110.490  0.00  0.00           H  
ATOM   1444  CG2 THR A 118     165.810  64.540 109.930  0.00  0.00           C  
ATOM   1445 1HG2 THR A 118     165.530  64.340 110.870  0.00  0.00           H  
ATOM   1446 2HG2 THR A 118     165.140  65.150 109.500  0.00  0.00           H  
ATOM   1447 3HG2 THR A 118     165.870  63.690 109.410  0.00  0.00           H  
ATOM   1448  OG1 THR A 118     168.120  64.410 110.610  0.00  0.00           O  
ATOM   1449  HG1 THR A 118     167.770  64.160 111.510  0.00  0.00           H  
ATOM   1450  C   THR A 118     166.820  66.650 108.000  0.00  0.00           C  
ATOM   1451  O   THR A 118     166.050  66.370 107.090  0.00  0.00           O  
ATOM   1452  N   PHE A 119     166.980  67.920 108.410  0.00  0.00           N  
ATOM   1453  H   PHE A 119     167.770  68.120 108.980  0.00  0.00           H  
ATOM   1454  CA  PHE A 119     166.100  69.020 108.090  0.00  0.00           C  
ATOM   1455  HA  PHE A 119     165.440  68.690 107.410  0.00  0.00           H  
ATOM   1456  CB  PHE A 119     165.290  69.490 109.300  0.00  0.00           C  
ATOM   1457  HB1 PHE A 119     164.580  70.110 108.950  0.00  0.00           H  
ATOM   1458  HB2 PHE A 119     165.920  70.000 109.890  0.00  0.00           H  
ATOM   1459  CG  PHE A 119     164.580  68.510 110.200  0.00  0.00           C  
ATOM   1460  CD1 PHE A 119     163.650  67.600 109.670  0.00  0.00           C  
ATOM   1461  HD1 PHE A 119     163.530  67.520 108.680  0.00  0.00           H  
ATOM   1462  CE1 PHE A 119     162.890  66.800 110.530  0.00  0.00           C  
ATOM   1463  HE1 PHE A 119     162.240  66.130 110.160  0.00  0.00           H  
ATOM   1464  CZ  PHE A 119     163.050  66.950 111.920  0.00  0.00           C  
ATOM   1465  HZ  PHE A 119     162.460  66.430 112.530  0.00  0.00           H  
ATOM   1466  CE2 PHE A 119     164.010  67.810 112.470  0.00  0.00           C  
ATOM   1467  HE2 PHE A 119     164.150  67.860 113.460  0.00  0.00           H  
ATOM   1468  CD2 PHE A 119     164.760  68.590 111.580  0.00  0.00           C  
ATOM   1469  HD2 PHE A 119     165.440  69.220 111.950  0.00  0.00           H  
ATOM   1470  C   PHE A 119     166.990  70.130 107.550  0.00  0.00           C  
ATOM   1471  O   PHE A 119     166.520  71.260 107.470  0.00  0.00           O  
ATOM   1472  N   ALA A 120     168.230  69.870 107.130  0.00  0.00           N  
ATOM   1473  H   ALA A 120     168.570  68.940 107.230  0.00  0.00           H  
ATOM   1474  CA  ALA A 120     169.110  70.860 106.540  0.00  0.00           C  
ATOM   1475  HA  ALA A 120     169.240  71.420 107.360  0.00  0.00           H  
ATOM   1476  CB  ALA A 120     170.420  70.270 106.020  0.00  0.00           C  
ATOM   1477  HB1 ALA A 120     170.980  71.000 105.630  0.00  0.00           H  
ATOM   1478  HB2 ALA A 120     170.910  69.840 106.770  0.00  0.00           H  
ATOM   1479  HB3 ALA A 120     170.220  69.590 105.320  0.00  0.00           H  
ATOM   1480  C   ALA A 120     168.520  71.740 105.450  0.00  0.00           C  
ATOM   1481  O   ALA A 120     168.640  72.970 105.450  0.00  0.00           O  
ATOM   1482  N   PHE A 121     167.760  71.150 104.520  0.00  0.00           N  
ATOM   1483  H   PHE A 121     167.610  70.160 104.600  0.00  0.00           H  
ATOM   1484  CA  PHE A 121     167.140  71.830 103.410  0.00  0.00           C  
ATOM   1485  HA  PHE A 121     167.700  72.650 103.260  0.00  0.00           H  
ATOM   1486  CB  PHE A 121     167.190  70.930 102.170  0.00  0.00           C  
ATOM   1487  HB1 PHE A 121     166.770  71.420 101.400  0.00  0.00           H  
ATOM   1488  HB2 PHE A 121     166.660  70.100 102.360  0.00  0.00           H  
ATOM   1489  CG  PHE A 121     168.580  70.510 101.750  0.00  0.00           C  
ATOM   1490  CD1 PHE A 121     168.990  69.170 101.800  0.00  0.00           C  
ATOM   1491  HD1 PHE A 121     168.390  68.470 102.190  0.00  0.00           H  
ATOM   1492  CE1 PHE A 121     170.250  68.820 101.290  0.00  0.00           C  
ATOM   1493  HE1 PHE A 121     170.600  67.880 101.350  0.00  0.00           H  
ATOM   1494  CZ  PHE A 121     171.000  69.830 100.690  0.00  0.00           C  
ATOM   1495  HZ  PHE A 121     171.880  69.570 100.290  0.00  0.00           H  
ATOM   1496  CE2 PHE A 121     170.620  71.170 100.600  0.00  0.00           C  
ATOM   1497  HE2 PHE A 121     171.210  71.860 100.180  0.00  0.00           H  
ATOM   1498  CD2 PHE A 121     169.370  71.490 101.140  0.00  0.00           C  
ATOM   1499  HD2 PHE A 121     169.040  72.430 101.090  0.00  0.00           H  
ATOM   1500  C   PHE A 121     165.750  72.350 103.740  0.00  0.00           C  
ATOM   1501  O   PHE A 121     165.030  72.720 102.820  0.00  0.00           O  
ATOM   1502  N   CYS A 122     165.270  72.250 104.980  0.00  0.00           N  
ATOM   1503  H   CYS A 122     165.770  71.630 105.590  0.00  0.00           H  
ATOM   1504  CA  CYS A 122     164.130  72.910 105.570  0.00  0.00           C  
ATOM   1505  HA  CYS A 122     163.470  73.010 104.830  0.00  0.00           H  
ATOM   1506  CB  CYS A 122     163.480  72.020 106.630  0.00  0.00           C  
ATOM   1507  HB1 CYS A 122     163.070  72.670 107.270  0.00  0.00           H  
ATOM   1508  HB2 CYS A 122     164.260  71.570 107.070  0.00  0.00           H  
ATOM   1509  SG  CYS A 122     162.270  70.820 106.020  0.00  0.00           S  
ATOM   1510  C   CYS A 122     164.440  74.340 106.000  0.00  0.00           C  
ATOM   1511  O   CYS A 122     164.220  74.710 107.160  0.00  0.00           O  
ATOM   1512  N   THR A 123     164.960  75.140 105.070  0.00  0.00           N  
ATOM   1513  H   THR A 123     165.040  74.830 104.120  0.00  0.00           H  
ATOM   1514  CA  THR A 123     165.410  76.460 105.460  0.00  0.00           C  
ATOM   1515  HA  THR A 123     165.790  76.280 106.370  0.00  0.00           H  
ATOM   1516  CB  THR A 123     166.460  77.050 104.520  0.00  0.00           C  
ATOM   1517  HB  THR A 123     166.640  77.970 104.870  0.00  0.00           H  
ATOM   1518  CG2 THR A 123     167.730  76.220 104.420  0.00  0.00           C  
ATOM   1519 1HG2 THR A 123     168.370  76.660 103.790  0.00  0.00           H  
ATOM   1520 2HG2 THR A 123     168.150  76.140 105.320  0.00  0.00           H  
ATOM   1521 3HG2 THR A 123     167.510  75.310 104.080  0.00  0.00           H  
ATOM   1522  OG1 THR A 123     165.990  77.200 103.200  0.00  0.00           O  
ATOM   1523  HG1 THR A 123     166.710  77.590 102.630  0.00  0.00           H  
ATOM   1524  C   THR A 123     164.260  77.450 105.490  0.00  0.00           C  
ATOM   1525  O   THR A 123     164.350  78.430 106.220  0.00  0.00           O  
ATOM   1526  N   ASN A 124     163.140  77.110 104.830  0.00  0.00           N  
ATOM   1527  H   ASN A 124     163.100  76.230 104.350  0.00  0.00           H  
ATOM   1528  CA  ASN A 124     161.990  77.990 104.800  0.00  0.00           C  
ATOM   1529  HA  ASN A 124     162.290  78.940 104.840  0.00  0.00           H  
ATOM   1530  CB  ASN A 124     161.290  77.700 103.480  0.00  0.00           C  
ATOM   1531  HB1 ASN A 124     160.680  76.920 103.620  0.00  0.00           H  
ATOM   1532  HB2 ASN A 124     161.990  77.460 102.810  0.00  0.00           H  
ATOM   1533  CG  ASN A 124     160.460  78.830 102.890  0.00  0.00           C  
ATOM   1534  OD1 ASN A 124     160.010  79.740 103.570  0.00  0.00           O  
ATOM   1535  ND2 ASN A 124     160.220  78.730 101.580  0.00  0.00           N  
ATOM   1536 1HD2 ASN A 124     160.580  77.950 101.060  0.00  0.00           H  
ATOM   1537 2HD2 ASN A 124     159.680  79.430 101.120  0.00  0.00           H  
ATOM   1538  C   ASN A 124     161.110  77.790 106.030  0.00  0.00           C  
ATOM   1539  O   ASN A 124     160.260  78.630 106.310  0.00  0.00           O  
ATOM   1540  N   LEU A 125     161.370  76.730 106.810  0.00  0.00           N  
ATOM   1541  H   LEU A 125     162.270  76.290 106.750  0.00  0.00           H  
ATOM   1542  CA  LEU A 125     160.400  76.200 107.740  0.00  0.00           C  
ATOM   1543  HA  LEU A 125     159.600  76.010 107.170  0.00  0.00           H  
ATOM   1544  CB  LEU A 125     160.850  74.890 108.390  0.00  0.00           C  
ATOM   1545  HB1 LEU A 125     161.460  75.130 109.150  0.00  0.00           H  
ATOM   1546  HB2 LEU A 125     161.360  74.380 107.700  0.00  0.00           H  
ATOM   1547  CG  LEU A 125     159.780  73.950 108.950  0.00  0.00           C  
ATOM   1548  HG  LEU A 125     159.190  74.490 109.540  0.00  0.00           H  
ATOM   1549  CD1 LEU A 125     158.820  73.330 107.950  0.00  0.00           C  
ATOM   1550 1HD1 LEU A 125     158.170  72.740 108.430  0.00  0.00           H  
ATOM   1551 2HD1 LEU A 125     158.320  74.050 107.470  0.00  0.00           H  
ATOM   1552 3HD1 LEU A 125     159.330  72.790 107.290  0.00  0.00           H  
ATOM   1553  CD2 LEU A 125     160.560  72.820 109.620  0.00  0.00           C  
ATOM   1554 1HD2 LEU A 125     159.920  72.160 110.010  0.00  0.00           H  
ATOM   1555 2HD2 LEU A 125     161.130  72.360 108.940  0.00  0.00           H  
ATOM   1556 3HD2 LEU A 125     161.140  73.200 110.340  0.00  0.00           H  
ATOM   1557  C   LEU A 125     160.060  77.240 108.800  0.00  0.00           C  
ATOM   1558  O   LEU A 125     160.910  78.040 109.190  0.00  0.00           O  
ATOM   1559  N   THR A 126     158.800  77.280 109.240  0.00  0.00           N  
ATOM   1560  H   THR A 126     158.180  76.560 108.920  0.00  0.00           H  
ATOM   1561  CA  THR A 126     158.240  78.270 110.140  0.00  0.00           C  
ATOM   1562  HA  THR A 126     159.070  78.800 110.310  0.00  0.00           H  
ATOM   1563  CB  THR A 126     157.170  79.150 109.500  0.00  0.00           C  
ATOM   1564  HB  THR A 126     156.900  79.710 110.280  0.00  0.00           H  
ATOM   1565  CG2 THR A 126     157.430  80.240 108.460  0.00  0.00           C  
ATOM   1566 1HG2 THR A 126     156.560  80.670 108.200  0.00  0.00           H  
ATOM   1567 2HG2 THR A 126     158.040  80.930 108.850  0.00  0.00           H  
ATOM   1568 3HG2 THR A 126     157.850  79.830 107.650  0.00  0.00           H  
ATOM   1569  OG1 THR A 126     156.150  78.300 109.010  0.00  0.00           O  
ATOM   1570  HG1 THR A 126     155.430  78.850 108.580  0.00  0.00           H  
ATOM   1571  C   THR A 126     157.730  77.730 111.470  0.00  0.00           C  
ATOM   1572  O   THR A 126     158.080  78.220 112.540  0.00  0.00           O  
ATOM   1573  N   GLU A 127     157.000  76.620 111.390  0.00  0.00           N  
ATOM   1574  H   GLU A 127     156.650  76.350 110.490  0.00  0.00           H  
ATOM   1575  CA  GLU A 127     156.680  75.780 112.520  0.00  0.00           C  
ATOM   1576  HA  GLU A 127     157.290  76.120 113.230  0.00  0.00           H  
ATOM   1577  CB  GLU A 127     155.220  75.990 112.900  0.00  0.00           C  
ATOM   1578  HB1 GLU A 127     155.030  75.480 113.740  0.00  0.00           H  
ATOM   1579  HB2 GLU A 127     154.640  75.650 112.160  0.00  0.00           H  
ATOM   1580  CG  GLU A 127     154.890  77.460 113.140  0.00  0.00           C  
ATOM   1581  HG1 GLU A 127     154.760  77.930 112.270  0.00  0.00           H  
ATOM   1582  HG2 GLU A 127     155.640  77.900 113.640  0.00  0.00           H  
ATOM   1583  CD  GLU A 127     153.610  77.530 113.960  0.00  0.00           C  
ATOM   1584  OE1 GLU A 127     153.710  77.760 115.190  0.00  0.00           O  
ATOM   1585  OE2 GLU A 127     152.490  77.390 113.430  0.00  0.00           O  
ATOM   1586  C   GLU A 127     157.040  74.300 112.360  0.00  0.00           C  
ATOM   1587  O   GLU A 127     156.750  73.700 111.330  0.00  0.00           O  
ATOM   1588  N   LEU A 128     157.720  73.670 113.310  0.00  0.00           N  
ATOM   1589  H   LEU A 128     157.990  74.190 114.120  0.00  0.00           H  
ATOM   1590  CA  LEU A 128     158.090  72.270 113.240  0.00  0.00           C  
ATOM   1591  HA  LEU A 128     157.650  71.950 112.400  0.00  0.00           H  
ATOM   1592  CB  LEU A 128     159.610  72.140 113.180  0.00  0.00           C  
ATOM   1593  HB1 LEU A 128     159.990  72.610 113.980  0.00  0.00           H  
ATOM   1594  HB2 LEU A 128     159.930  72.590 112.350  0.00  0.00           H  
ATOM   1595  CG  LEU A 128     160.150  70.720 113.170  0.00  0.00           C  
ATOM   1596  HG  LEU A 128     159.810  70.240 113.980  0.00  0.00           H  
ATOM   1597  CD1 LEU A 128     159.630  69.820 112.050  0.00  0.00           C  
ATOM   1598 1HD1 LEU A 128     160.040  68.910 112.130  0.00  0.00           H  
ATOM   1599 2HD1 LEU A 128     158.640  69.740 112.120  0.00  0.00           H  
ATOM   1600 3HD1 LEU A 128     159.870  70.220 111.160  0.00  0.00           H  
ATOM   1601  CD2 LEU A 128     161.670  70.840 113.190  0.00  0.00           C  
ATOM   1602 1HD2 LEU A 128     162.080  69.930 113.180  0.00  0.00           H  
ATOM   1603 2HD2 LEU A 128     161.980  71.350 112.380  0.00  0.00           H  
ATOM   1604 3HD2 LEU A 128     161.960  71.330 114.020  0.00  0.00           H  
ATOM   1605  C   LEU A 128     157.570  71.450 114.420  0.00  0.00           C  
ATOM   1606  O   LEU A 128     157.840  71.790 115.570  0.00  0.00           O  
ATOM   1607  N   HIS A 129     156.740  70.430 114.140  0.00  0.00           N  
ATOM   1608  H   HIS A 129     156.630  70.160 113.180  0.00  0.00           H  
ATOM   1609  CA  HIS A 129     155.990  69.700 115.140  0.00  0.00           C  
ATOM   1610  HA  HIS A 129     156.220  70.110 116.020  0.00  0.00           H  
ATOM   1611  CB  HIS A 129     154.510  69.870 114.810  0.00  0.00           C  
ATOM   1612  HB1 HIS A 129     153.990  69.300 115.450  0.00  0.00           H  
ATOM   1613  HB2 HIS A 129     154.360  69.550 113.880  0.00  0.00           H  
ATOM   1614  CG  HIS A 129     153.950  71.260 114.890  0.00  0.00           C  
ATOM   1615  ND1 HIS A 129     154.020  72.120 115.980  0.00  0.00           N  
ATOM   1616  HD1 HIS A 129     154.550  72.000 116.820  0.00  0.00           H  
ATOM   1617  CE1 HIS A 129     153.230  73.140 115.650  0.00  0.00           C  
ATOM   1618  HE1 HIS A 129     153.030  73.910 116.250  0.00  0.00           H  
ATOM   1619  NE2 HIS A 129     152.740  73.010 114.410  0.00  0.00           N1+
ATOM   1620  HE2 HIS A 129     152.120  73.650 113.960  0.00  0.00           H  
ATOM   1621  CD2 HIS A 129     153.240  71.840 113.860  0.00  0.00           C  
ATOM   1622  HD2 HIS A 129     153.110  71.500 112.930  0.00  0.00           H  
ATOM   1623  C   HIS A 129     156.400  68.240 115.260  0.00  0.00           C  
ATOM   1624  O   HIS A 129     156.070  67.430 114.390  0.00  0.00           O  
ATOM   1625  N   LEU A 130     156.990  67.840 116.390  0.00  0.00           N  
ATOM   1626  H   LEU A 130     157.070  68.500 117.130  0.00  0.00           H  
ATOM   1627  CA  LEU A 130     157.520  66.510 116.610  0.00  0.00           C  
ATOM   1628  HA  LEU A 130     157.100  65.970 115.880  0.00  0.00           H  
ATOM   1629  CB  LEU A 130     159.030  66.410 116.430  0.00  0.00           C  
ATOM   1630  HB1 LEU A 130     159.290  65.440 116.410  0.00  0.00           H  
ATOM   1631  HB2 LEU A 130     159.480  66.850 117.210  0.00  0.00           H  
ATOM   1632  CG  LEU A 130     159.500  67.080 115.140  0.00  0.00           C  
ATOM   1633  HG  LEU A 130     159.030  67.960 115.030  0.00  0.00           H  
ATOM   1634  CD1 LEU A 130     161.000  67.370 115.160  0.00  0.00           C  
ATOM   1635 1HD1 LEU A 130     161.270  67.810 114.300  0.00  0.00           H  
ATOM   1636 2HD1 LEU A 130     161.210  67.980 115.920  0.00  0.00           H  
ATOM   1637 3HD1 LEU A 130     161.500  66.510 115.270  0.00  0.00           H  
ATOM   1638  CD2 LEU A 130     159.180  66.120 114.000  0.00  0.00           C  
ATOM   1639 1HD2 LEU A 130     159.470  66.520 113.130  0.00  0.00           H  
ATOM   1640 2HD2 LEU A 130     159.660  65.260 114.150  0.00  0.00           H  
ATOM   1641 3HD2 LEU A 130     158.190  65.950 113.970  0.00  0.00           H  
ATOM   1642  C   LEU A 130     157.110  66.000 117.990  0.00  0.00           C  
ATOM   1643  O   LEU A 130     157.860  65.300 118.670  0.00  0.00           O  
ATOM   1644  N   MET A 131     155.870  66.310 118.360  0.00  0.00           N  
ATOM   1645  H   MET A 131     155.180  66.400 117.650  0.00  0.00           H  
ATOM   1646  CA  MET A 131     155.460  66.530 119.740  0.00  0.00           C  
ATOM   1647  HA  MET A 131     156.340  66.740 120.160  0.00  0.00           H  
ATOM   1648  CB  MET A 131     154.470  67.690 119.800  0.00  0.00           C  
ATOM   1649  HB1 MET A 131     154.800  68.430 119.210  0.00  0.00           H  
ATOM   1650  HB2 MET A 131     154.410  68.020 120.740  0.00  0.00           H  
ATOM   1651  CG  MET A 131     153.090  67.250 119.330  0.00  0.00           C  
ATOM   1652  HG1 MET A 131     152.500  67.990 119.650  0.00  0.00           H  
ATOM   1653  HG2 MET A 131     152.920  66.430 119.870  0.00  0.00           H  
ATOM   1654  SD  MET A 131     152.860  66.940 117.560  0.00  0.00           S  
ATOM   1655  CE  MET A 131     151.090  66.580 117.540  0.00  0.00           C  
ATOM   1656  HE1 MET A 131     150.800  66.380 116.600  0.00  0.00           H  
ATOM   1657  HE2 MET A 131     150.900  65.790 118.120  0.00  0.00           H  
ATOM   1658  HE3 MET A 131     150.580  67.370 117.880  0.00  0.00           H  
ATOM   1659  C   MET A 131     154.960  65.330 120.540  0.00  0.00           C  
ATOM   1660  O   MET A 131     154.340  65.560 121.570  0.00  0.00           O  
ATOM   1661  N   SER A 132     155.170  64.110 120.050  0.00  0.00           N  
ATOM   1662  H   SER A 132     155.790  64.010 119.270  0.00  0.00           H  
ATOM   1663  CA  SER A 132     154.540  62.920 120.590  0.00  0.00           C  
ATOM   1664  HA  SER A 132     154.400  63.140 121.560  0.00  0.00           H  
ATOM   1665  CB  SER A 132     153.190  62.660 119.930  0.00  0.00           C  
ATOM   1666  HB1 SER A 132     152.610  63.470 119.960  0.00  0.00           H  
ATOM   1667  HB2 SER A 132     152.720  61.890 120.360  0.00  0.00           H  
ATOM   1668  OG  SER A 132     153.410  62.330 118.580  0.00  0.00           O  
ATOM   1669  HG  SER A 132     152.530  62.160 118.130  0.00  0.00           H  
ATOM   1670  C   SER A 132     155.450  61.700 120.490  0.00  0.00           C  
ATOM   1671  O   SER A 132     155.050  60.620 120.930  0.00  0.00           O  
ATOM   1672  N   ASN A 133     156.620  61.840 119.870  0.00  0.00           N  
ATOM   1673  H   ASN A 133     157.030  62.750 119.840  0.00  0.00           H  
ATOM   1674  CA  ASN A 133     157.340  60.760 119.240  0.00  0.00           C  
ATOM   1675  HA  ASN A 133     156.620  60.120 118.980  0.00  0.00           H  
ATOM   1676  CB  ASN A 133     158.140  61.500 118.170  0.00  0.00           C  
ATOM   1677  HB1 ASN A 133     158.780  60.860 117.740  0.00  0.00           H  
ATOM   1678  HB2 ASN A 133     158.650  62.240 118.600  0.00  0.00           H  
ATOM   1679  CG  ASN A 133     157.220  62.080 117.110  0.00  0.00           C  
ATOM   1680  OD1 ASN A 133     156.500  63.060 117.260  0.00  0.00           O  
ATOM   1681  ND2 ASN A 133     157.190  61.440 115.940  0.00  0.00           N  
ATOM   1682 1HD2 ASN A 133     157.750  60.630 115.800  0.00  0.00           H  
ATOM   1683 2HD2 ASN A 133     156.600  61.770 115.200  0.00  0.00           H  
ATOM   1684  C   ASN A 133     158.220  59.800 120.030  0.00  0.00           C  
ATOM   1685  O   ASN A 133     158.480  58.680 119.600  0.00  0.00           O  
ATOM   1686  N   SER A 134     158.650  60.210 121.230  0.00  0.00           N  
ATOM   1687  H   SER A 134     158.300  61.090 121.550  0.00  0.00           H  
ATOM   1688  CA  SER A 134     159.560  59.520 122.120  0.00  0.00           C  
ATOM   1689  HA  SER A 134     159.470  60.090 122.930  0.00  0.00           H  
ATOM   1690  CB  SER A 134     159.140  58.110 122.510  0.00  0.00           C  
ATOM   1691  HB1 SER A 134     159.720  57.750 123.240  0.00  0.00           H  
ATOM   1692  HB2 SER A 134     159.170  57.490 121.730  0.00  0.00           H  
ATOM   1693  OG  SER A 134     157.810  58.180 122.980  0.00  0.00           O  
ATOM   1694  HG  SER A 134     157.500  57.270 123.250  0.00  0.00           H  
ATOM   1695  C   SER A 134     161.000  59.540 121.630  0.00  0.00           C  
ATOM   1696  O   SER A 134     161.780  58.670 122.000  0.00  0.00           O  
ATOM   1697  N   ILE A 135     161.330  60.430 120.690  0.00  0.00           N  
ATOM   1698  H   ILE A 135     160.590  60.970 120.300  0.00  0.00           H  
ATOM   1699  CA  ILE A 135     162.660  60.680 120.190  0.00  0.00           C  
ATOM   1700  HA  ILE A 135     163.110  59.790 120.210  0.00  0.00           H  
ATOM   1701  CB  ILE A 135     162.570  61.150 118.740  0.00  0.00           C  
ATOM   1702  HB  ILE A 135     162.000  60.430 118.350  0.00  0.00           H  
ATOM   1703  CG2 ILE A 135     161.980  62.550 118.620  0.00  0.00           C  
ATOM   1704 1HG2 ILE A 135     161.940  62.810 117.660  0.00  0.00           H  
ATOM   1705 2HG2 ILE A 135     161.060  62.560 119.010  0.00  0.00           H  
ATOM   1706 3HG2 ILE A 135     162.550  63.200 119.120  0.00  0.00           H  
ATOM   1707  CG1 ILE A 135     163.880  61.250 117.960  0.00  0.00           C  
ATOM   1708 1HG1 ILE A 135     164.500  61.830 118.490  0.00  0.00           H  
ATOM   1709 2HG1 ILE A 135     163.670  61.700 117.090  0.00  0.00           H  
ATOM   1710  CD  ILE A 135     164.630  59.950 117.640  0.00  0.00           C  
ATOM   1711  HD1 ILE A 135     165.460  60.160 117.130  0.00  0.00           H  
ATOM   1712  HD2 ILE A 135     164.870  59.490 118.490  0.00  0.00           H  
ATOM   1713  HD3 ILE A 135     164.040  59.350 117.090  0.00  0.00           H  
ATOM   1714  C   ILE A 135     163.570  61.480 121.120  0.00  0.00           C  
ATOM   1715  O   ILE A 135     163.370  62.650 121.440  0.00  0.00           O  
ATOM   1716  N   GLN A 136     164.620  60.840 121.630  0.00  0.00           N  
ATOM   1717  H   GLN A 136     164.670  59.860 121.460  0.00  0.00           H  
ATOM   1718  CA  GLN A 136     165.690  61.430 122.400  0.00  0.00           C  
ATOM   1719  HA  GLN A 136     165.380  62.360 122.580  0.00  0.00           H  
ATOM   1720  CB  GLN A 136     165.850  60.900 123.820  0.00  0.00           C  
ATOM   1721  HB1 GLN A 136     164.980  61.020 124.300  0.00  0.00           H  
ATOM   1722  HB2 GLN A 136     166.560  61.440 124.270  0.00  0.00           H  
ATOM   1723  CG  GLN A 136     166.240  59.430 123.930  0.00  0.00           C  
ATOM   1724  HG1 GLN A 136     167.100  59.300 123.440  0.00  0.00           H  
ATOM   1725  HG2 GLN A 136     165.520  58.880 123.500  0.00  0.00           H  
ATOM   1726  CD  GLN A 136     166.420  58.930 125.350  0.00  0.00           C  
ATOM   1727  OE1 GLN A 136     166.540  59.690 126.310  0.00  0.00           O  
ATOM   1728  NE2 GLN A 136     166.160  57.630 125.540  0.00  0.00           N  
ATOM   1729 1HE2 GLN A 136     165.870  57.060 124.770  0.00  0.00           H  
ATOM   1730 2HE2 GLN A 136     166.260  57.230 126.450  0.00  0.00           H  
ATOM   1731  C   GLN A 136     166.950  61.510 121.550  0.00  0.00           C  
ATOM   1732  O   GLN A 136     167.810  62.340 121.830  0.00  0.00           O  
ATOM   1733  N   LYS A 137     167.150  60.650 120.550  0.00  0.00           N  
ATOM   1734  H   LYS A 137     166.370  60.060 120.340  0.00  0.00           H  
ATOM   1735  CA  LYS A 137     168.310  60.430 119.720  0.00  0.00           C  
ATOM   1736  HA  LYS A 137     169.050  60.330 120.380  0.00  0.00           H  
ATOM   1737  CB  LYS A 137     168.270  59.140 118.890  0.00  0.00           C  
ATOM   1738  HB1 LYS A 137     169.020  59.150 118.230  0.00  0.00           H  
ATOM   1739  HB2 LYS A 137     167.400  59.090 118.400  0.00  0.00           H  
ATOM   1740  CG  LYS A 137     168.400  57.910 119.770  0.00  0.00           C  
ATOM   1741  HG1 LYS A 137     167.730  57.990 120.510  0.00  0.00           H  
ATOM   1742  HG2 LYS A 137     169.320  57.900 120.150  0.00  0.00           H  
ATOM   1743  CD  LYS A 137     168.170  56.580 119.060  0.00  0.00           C  
ATOM   1744  HD1 LYS A 137     168.530  55.840 119.630  0.00  0.00           H  
ATOM   1745  HD2 LYS A 137     168.640  56.590 118.180  0.00  0.00           H  
ATOM   1746  CE  LYS A 137     166.690  56.340 118.820  0.00  0.00           C  
ATOM   1747  HE1 LYS A 137     166.290  57.130 118.360  0.00  0.00           H  
ATOM   1748  HE2 LYS A 137     166.230  56.200 119.700  0.00  0.00           H  
ATOM   1749  NZ  LYS A 137     166.450  55.160 117.980  0.00  0.00           N1+
ATOM   1750  HZ1 LYS A 137     165.470  55.040 117.850  0.00  0.00           H  
ATOM   1751  HZ2 LYS A 137     166.890  55.290 117.090  0.00  0.00           H  
ATOM   1752  HZ3 LYS A 137     166.830  54.350 118.430  0.00  0.00           H  
ATOM   1753  C   LYS A 137     168.500  61.640 118.820  0.00  0.00           C  
ATOM   1754  O   LYS A 137     168.610  61.510 117.600  0.00  0.00           O  
ATOM   1755  N   ILE A 138     168.540  62.880 119.330  0.00  0.00           N  
ATOM   1756  H   ILE A 138     168.250  62.990 120.280  0.00  0.00           H  
ATOM   1757  CA  ILE A 138     168.960  64.080 118.630  0.00  0.00           C  
ATOM   1758  HA  ILE A 138     168.570  64.110 117.710  0.00  0.00           H  
ATOM   1759  CB  ILE A 138     168.420  65.310 119.350  0.00  0.00           C  
ATOM   1760  HB  ILE A 138     168.850  66.130 118.970  0.00  0.00           H  
ATOM   1761  CG2 ILE A 138     166.920  65.460 119.090  0.00  0.00           C  
ATOM   1762 1HG2 ILE A 138     166.580  66.270 119.570  0.00  0.00           H  
ATOM   1763 2HG2 ILE A 138     166.760  65.560 118.110  0.00  0.00           H  
ATOM   1764 3HG2 ILE A 138     166.440  64.650 119.420  0.00  0.00           H  
ATOM   1765  CG1 ILE A 138     168.830  65.350 120.820  0.00  0.00           C  
ATOM   1766 1HG1 ILE A 138     169.720  64.910 120.890  0.00  0.00           H  
ATOM   1767 2HG1 ILE A 138     168.150  64.820 121.330  0.00  0.00           H  
ATOM   1768  CD  ILE A 138     168.950  66.700 121.520  0.00  0.00           C  
ATOM   1769  HD1 ILE A 138     169.220  66.560 122.470  0.00  0.00           H  
ATOM   1770  HD2 ILE A 138     169.640  67.260 121.050  0.00  0.00           H  
ATOM   1771  HD3 ILE A 138     168.070  67.170 121.490  0.00  0.00           H  
ATOM   1772  C   ILE A 138     170.480  64.000 118.540  0.00  0.00           C  
ATOM   1773  O   ILE A 138     171.170  63.410 119.370  0.00  0.00           O  
ATOM   1774  N   LYS A 139     171.090  64.600 117.520  0.00  0.00           N  
ATOM   1775  H   LYS A 139     170.530  65.260 117.010  0.00  0.00           H  
ATOM   1776  CA  LYS A 139     172.450  64.430 117.050  0.00  0.00           C  
ATOM   1777  HA  LYS A 139     172.940  64.080 117.850  0.00  0.00           H  
ATOM   1778  CB  LYS A 139     172.610  63.360 115.970  0.00  0.00           C  
ATOM   1779  HB1 LYS A 139     173.460  63.510 115.470  0.00  0.00           H  
ATOM   1780  HB2 LYS A 139     171.840  63.400 115.340  0.00  0.00           H  
ATOM   1781  CG  LYS A 139     172.650  62.000 116.660  0.00  0.00           C  
ATOM   1782  HG1 LYS A 139     171.790  61.850 117.150  0.00  0.00           H  
ATOM   1783  HG2 LYS A 139     173.410  61.980 117.300  0.00  0.00           H  
ATOM   1784  CD  LYS A 139     172.830  60.900 115.610  0.00  0.00           C  
ATOM   1785  HD1 LYS A 139     173.680  61.040 115.100  0.00  0.00           H  
ATOM   1786  HD2 LYS A 139     172.060  60.890 114.970  0.00  0.00           H  
ATOM   1787  CE  LYS A 139     172.880  59.590 116.400  0.00  0.00           C  
ATOM   1788  HE1 LYS A 139     171.950  59.300 116.640  0.00  0.00           H  
ATOM   1789  HE2 LYS A 139     173.420  59.710 117.230  0.00  0.00           H  
ATOM   1790  NZ  LYS A 139     173.510  58.530 115.590  0.00  0.00           N1+
ATOM   1791  HZ1 LYS A 139     173.540  57.680 116.120  0.00  0.00           H  
ATOM   1792  HZ2 LYS A 139     172.980  58.390 114.750  0.00  0.00           H  
ATOM   1793  HZ3 LYS A 139     174.440  58.800 115.350  0.00  0.00           H  
ATOM   1794  C   LYS A 139     173.010  65.780 116.630  0.00  0.00           C  
ATOM   1795  O   LYS A 139     172.310  66.690 116.200  0.00  0.00           O  
ATOM   1796  N   ASN A 140     174.300  66.020 116.900  0.00  0.00           N  
ATOM   1797  H   ASN A 140     174.840  65.250 117.240  0.00  0.00           H  
ATOM   1798  CA  ASN A 140     175.000  67.270 116.760  0.00  0.00           C  
ATOM   1799  HA  ASN A 140     175.740  67.250 117.430  0.00  0.00           H  
ATOM   1800  CB  ASN A 140     175.560  67.350 115.340  0.00  0.00           C  
ATOM   1801  HB1 ASN A 140     176.050  68.210 115.240  0.00  0.00           H  
ATOM   1802  HB2 ASN A 140     174.800  67.320 114.690  0.00  0.00           H  
ATOM   1803  CG  ASN A 140     176.510  66.210 115.010  0.00  0.00           C  
ATOM   1804  OD1 ASN A 140     177.330  65.790 115.830  0.00  0.00           O  
ATOM   1805  ND2 ASN A 140     176.370  65.650 113.810  0.00  0.00           N  
ATOM   1806 1HD2 ASN A 140     175.670  65.980 113.180  0.00  0.00           H  
ATOM   1807 2HD2 ASN A 140     176.970  64.900 113.540  0.00  0.00           H  
ATOM   1808  C   ASN A 140     174.140  68.470 117.140  0.00  0.00           C  
ATOM   1809  O   ASN A 140     173.880  68.730 118.320  0.00  0.00           O  
ATOM   1810  N   ASN A 141     173.670  69.240 116.160  0.00  0.00           N  
ATOM   1811  H   ASN A 141     173.920  68.970 115.230  0.00  0.00           H  
ATOM   1812  CA  ASN A 141     172.840  70.430 116.270  0.00  0.00           C  
ATOM   1813  HA  ASN A 141     172.500  70.520 117.210  0.00  0.00           H  
ATOM   1814  CB  ASN A 141     173.680  71.660 115.930  0.00  0.00           C  
ATOM   1815  HB1 ASN A 141     173.090  72.460 115.880  0.00  0.00           H  
ATOM   1816  HB2 ASN A 141     174.130  71.520 115.050  0.00  0.00           H  
ATOM   1817  CG  ASN A 141     174.730  71.880 117.010  0.00  0.00           C  
ATOM   1818  OD1 ASN A 141     174.390  72.350 118.090  0.00  0.00           O  
ATOM   1819  ND2 ASN A 141     175.970  71.430 116.790  0.00  0.00           N  
ATOM   1820 1HD2 ASN A 141     176.190  70.960 115.930  0.00  0.00           H  
ATOM   1821 2HD2 ASN A 141     176.680  71.560 117.480  0.00  0.00           H  
ATOM   1822  C   ASN A 141     171.680  70.260 115.300  0.00  0.00           C  
ATOM   1823  O   ASN A 141     171.800  70.700 114.160  0.00  0.00           O  
ATOM   1824  N   PRO A 142     170.530  69.680 115.640  0.00  0.00           N  
ATOM   1825  CD  PRO A 142     170.120  69.260 116.960  0.00  0.00           C  
ATOM   1826  HD1 PRO A 142     169.650  70.010 117.420  0.00  0.00           H  
ATOM   1827  HD2 PRO A 142     170.920  68.990 117.490  0.00  0.00           H  
ATOM   1828  CG  PRO A 142     169.190  68.080 116.720  0.00  0.00           C  
ATOM   1829  HG1 PRO A 142     168.480  68.030 117.420  0.00  0.00           H  
ATOM   1830  HG2 PRO A 142     169.700  67.220 116.690  0.00  0.00           H  
ATOM   1831  CB  PRO A 142     168.590  68.410 115.360  0.00  0.00           C  
ATOM   1832  HB1 PRO A 142     167.710  68.880 115.480  0.00  0.00           H  
ATOM   1833  HB2 PRO A 142     168.450  67.570 114.840  0.00  0.00           H  
ATOM   1834  CA  PRO A 142     169.570  69.320 114.620  0.00  0.00           C  
ATOM   1835  HA  PRO A 142     170.070  68.890 113.870  0.00  0.00           H  
ATOM   1836  C   PRO A 142     168.880  70.480 113.920  0.00  0.00           C  
ATOM   1837  O   PRO A 142     168.170  70.210 112.960  0.00  0.00           O  
ATOM   1838  N   PHE A 143     169.150  71.730 114.310  0.00  0.00           N  
ATOM   1839  H   PHE A 143     169.890  71.860 114.970  0.00  0.00           H  
ATOM   1840  CA  PHE A 143     168.450  72.920 113.860  0.00  0.00           C  
ATOM   1841  HA  PHE A 143     167.960  72.650 113.030  0.00  0.00           H  
ATOM   1842  CB  PHE A 143     167.570  73.330 115.040  0.00  0.00           C  
ATOM   1843  HB1 PHE A 143     166.950  74.050 114.730  0.00  0.00           H  
ATOM   1844  HB2 PHE A 143     168.160  73.690 115.760  0.00  0.00           H  
ATOM   1845  CG  PHE A 143     166.730  72.230 115.640  0.00  0.00           C  
ATOM   1846  CD1 PHE A 143     166.740  71.960 117.020  0.00  0.00           C  
ATOM   1847  HD1 PHE A 143     167.290  72.520 117.640  0.00  0.00           H  
ATOM   1848  CE1 PHE A 143     165.980  70.900 117.530  0.00  0.00           C  
ATOM   1849  HE1 PHE A 143     165.970  70.720 118.510  0.00  0.00           H  
ATOM   1850  CZ  PHE A 143     165.230  70.090 116.670  0.00  0.00           C  
ATOM   1851  HZ  PHE A 143     164.700  69.330 117.040  0.00  0.00           H  
ATOM   1852  CE2 PHE A 143     165.220  70.330 115.290  0.00  0.00           C  
ATOM   1853  HE2 PHE A 143     164.710  69.740 114.670  0.00  0.00           H  
ATOM   1854  CD2 PHE A 143     165.950  71.420 114.810  0.00  0.00           C  
ATOM   1855  HD2 PHE A 143     165.910  71.630 113.830  0.00  0.00           H  
ATOM   1856  C   PHE A 143     169.310  74.070 113.370  0.00  0.00           C  
ATOM   1857  O   PHE A 143     168.810  75.200 113.400  0.00  0.00           O  
ATOM   1858  N   VAL A 144     170.550  73.910 112.910  0.00  0.00           N  
ATOM   1859  H   VAL A 144     170.970  73.010 112.870  0.00  0.00           H  
ATOM   1860  CA  VAL A 144     171.260  75.090 112.470  0.00  0.00           C  
ATOM   1861  HA  VAL A 144     170.930  75.750 113.140  0.00  0.00           H  
ATOM   1862  CB  VAL A 144     172.770  74.900 112.570  0.00  0.00           C  
ATOM   1863  HB  VAL A 144     173.190  75.730 112.210  0.00  0.00           H  
ATOM   1864  CG1 VAL A 144     173.190  74.730 114.030  0.00  0.00           C  
ATOM   1865 1HG1 VAL A 144     174.180  74.610 114.080  0.00  0.00           H  
ATOM   1866 2HG1 VAL A 144     172.930  75.540 114.550  0.00  0.00           H  
ATOM   1867 3HG1 VAL A 144     172.730  73.930 114.420  0.00  0.00           H  
ATOM   1868  CG2 VAL A 144     173.300  73.780 111.680  0.00  0.00           C  
ATOM   1869 1HG2 VAL A 144     174.290  73.710 111.790  0.00  0.00           H  
ATOM   1870 2HG2 VAL A 144     172.870  72.920 111.940  0.00  0.00           H  
ATOM   1871 3HG2 VAL A 144     173.090  73.980 110.720  0.00  0.00           H  
ATOM   1872  C   VAL A 144     170.860  75.650 111.110  0.00  0.00           C  
ATOM   1873  O   VAL A 144     171.220  76.800 110.860  0.00  0.00           O  
ATOM   1874  N   LYS A 145     170.220  74.920 110.200  0.00  0.00           N  
ATOM   1875  H   LYS A 145     170.170  73.940 110.380  0.00  0.00           H  
ATOM   1876  CA  LYS A 145     169.590  75.380 108.980  0.00  0.00           C  
ATOM   1877  HA  LYS A 145     170.190  76.150 108.760  0.00  0.00           H  
ATOM   1878  CB  LYS A 145     169.680  74.420 107.800  0.00  0.00           C  
ATOM   1879  HB1 LYS A 145     169.220  74.840 107.020  0.00  0.00           H  
ATOM   1880  HB2 LYS A 145     169.210  73.580 108.050  0.00  0.00           H  
ATOM   1881  CG  LYS A 145     171.100  74.060 107.370  0.00  0.00           C  
ATOM   1882  HG1 LYS A 145     171.030  73.670 106.450  0.00  0.00           H  
ATOM   1883  HG2 LYS A 145     171.420  73.360 108.010  0.00  0.00           H  
ATOM   1884  CD  LYS A 145     172.200  75.110 107.300  0.00  0.00           C  
ATOM   1885  HD1 LYS A 145     172.330  75.550 108.190  0.00  0.00           H  
ATOM   1886  HD2 LYS A 145     171.980  75.810 106.610  0.00  0.00           H  
ATOM   1887  CE  LYS A 145     173.440  74.330 106.900  0.00  0.00           C  
ATOM   1888  HE1 LYS A 145     173.310  73.940 105.990  0.00  0.00           H  
ATOM   1889  HE2 LYS A 145     173.590  73.590 107.560  0.00  0.00           H  
ATOM   1890  NZ  LYS A 145     174.650  75.170 106.870  0.00  0.00           N1+
ATOM   1891  HZ1 LYS A 145     175.440  74.610 106.600  0.00  0.00           H  
ATOM   1892  HZ2 LYS A 145     174.530  75.910 106.210  0.00  0.00           H  
ATOM   1893  HZ3 LYS A 145     174.810  75.560 107.780  0.00  0.00           H  
ATOM   1894  C   LYS A 145     168.180  75.910 109.200  0.00  0.00           C  
ATOM   1895  O   LYS A 145     167.590  76.470 108.280  0.00  0.00           O  
ATOM   1896  N   GLN A 146     167.570  75.810 110.390  0.00  0.00           N  
ATOM   1897  H   GLN A 146     168.040  75.320 111.130  0.00  0.00           H  
ATOM   1898  CA  GLN A 146     166.260  76.380 110.650  0.00  0.00           C  
ATOM   1899  HA  GLN A 146     165.780  76.390 109.770  0.00  0.00           H  
ATOM   1900  CB  GLN A 146     165.500  75.500 111.630  0.00  0.00           C  
ATOM   1901  HB1 GLN A 146     164.830  76.080 112.090  0.00  0.00           H  
ATOM   1902  HB2 GLN A 146     166.160  75.150 112.300  0.00  0.00           H  
ATOM   1903  CG  GLN A 146     164.750  74.300 111.070  0.00  0.00           C  
ATOM   1904  HG1 GLN A 146     164.070  74.630 110.410  0.00  0.00           H  
ATOM   1905  HG2 GLN A 146     164.280  73.840 111.820  0.00  0.00           H  
ATOM   1906  CD  GLN A 146     165.650  73.290 110.370  0.00  0.00           C  
ATOM   1907  OE1 GLN A 146     166.350  72.440 110.910  0.00  0.00           O  
ATOM   1908  NE2 GLN A 146     165.840  73.530 109.070  0.00  0.00           N  
ATOM   1909 1HE2 GLN A 146     165.410  74.320 108.640  0.00  0.00           H  
ATOM   1910 2HE2 GLN A 146     166.420  72.920 108.530  0.00  0.00           H  
ATOM   1911  C   GLN A 146     166.350  77.820 111.110  0.00  0.00           C  
ATOM   1912  O   GLN A 146     166.360  78.140 112.300  0.00  0.00           O  
ATOM   1913  N   LYS A 147     166.630  78.750 110.200  0.00  0.00           N  
ATOM   1914  H   LYS A 147     166.630  78.450 109.250  0.00  0.00           H  
ATOM   1915  CA  LYS A 147     166.930  80.150 110.440  0.00  0.00           C  
ATOM   1916  HA  LYS A 147     167.380  80.270 111.320  0.00  0.00           H  
ATOM   1917  CB  LYS A 147     167.850  80.530 109.290  0.00  0.00           C  
ATOM   1918  HB1 LYS A 147     167.390  80.290 108.430  0.00  0.00           H  
ATOM   1919  HB2 LYS A 147     168.690  80.000 109.380  0.00  0.00           H  
ATOM   1920  CG  LYS A 147     168.210  82.020 109.240  0.00  0.00           C  
ATOM   1921  HG1 LYS A 147     168.680  82.270 110.090  0.00  0.00           H  
ATOM   1922  HG2 LYS A 147     167.370  82.560 109.150  0.00  0.00           H  
ATOM   1923  CD  LYS A 147     169.120  82.350 108.070  0.00  0.00           C  
ATOM   1924  HD1 LYS A 147     168.640  82.110 107.230  0.00  0.00           H  
ATOM   1925  HD2 LYS A 147     169.950  81.800 108.160  0.00  0.00           H  
ATOM   1926  CE  LYS A 147     169.520  83.820 107.990  0.00  0.00           C  
ATOM   1927  HE1 LYS A 147     168.700  84.390 108.050  0.00  0.00           H  
ATOM   1928  HE2 LYS A 147     169.980  83.990 107.120  0.00  0.00           H  
ATOM   1929  NZ  LYS A 147     170.430  84.260 109.060  0.00  0.00           N1+
ATOM   1930  HZ1 LYS A 147     170.640  85.230 108.940  0.00  0.00           H  
ATOM   1931  HZ2 LYS A 147     169.990  84.120 109.950  0.00  0.00           H  
ATOM   1932  HZ3 LYS A 147     171.270  83.720 109.020  0.00  0.00           H  
ATOM   1933  C   LYS A 147     165.680  81.000 110.590  0.00  0.00           C  
ATOM   1934  O   LYS A 147     165.680  82.030 111.260  0.00  0.00           O  
ATOM   1935  N   ASN A 148     164.600  80.600 109.930  0.00  0.00           N  
ATOM   1936  H   ASN A 148     164.630  79.720 109.460  0.00  0.00           H  
ATOM   1937  CA  ASN A 148     163.380  81.390 109.860  0.00  0.00           C  
ATOM   1938  HA  ASN A 148     163.550  82.300 110.250  0.00  0.00           H  
ATOM   1939  CB  ASN A 148     163.010  81.430 108.380  0.00  0.00           C  
ATOM   1940  HB1 ASN A 148     162.150  81.930 108.290  0.00  0.00           H  
ATOM   1941  HB2 ASN A 148     162.890  80.490 108.060  0.00  0.00           H  
ATOM   1942  CG  ASN A 148     164.050  82.100 107.490  0.00  0.00           C  
ATOM   1943  OD1 ASN A 148     164.320  83.300 107.480  0.00  0.00           O  
ATOM   1944  ND2 ASN A 148     164.880  81.280 106.850  0.00  0.00           N  
ATOM   1945 1HD2 ASN A 148     164.800  80.290 106.970  0.00  0.00           H  
ATOM   1946 2HD2 ASN A 148     165.590  81.650 106.250  0.00  0.00           H  
ATOM   1947  C   ASN A 148     162.270  80.780 110.690  0.00  0.00           C  
ATOM   1948  O   ASN A 148     161.140  81.260 110.620  0.00  0.00           O  
ATOM   1949  N   LEU A 149     162.590  79.820 111.560  0.00  0.00           N  
ATOM   1950  H   LEU A 149     163.550  79.550 111.600  0.00  0.00           H  
ATOM   1951  CA  LEU A 149     161.670  79.140 112.450  0.00  0.00           C  
ATOM   1952  HA  LEU A 149     160.920  78.910 111.840  0.00  0.00           H  
ATOM   1953  CB  LEU A 149     162.300  77.880 113.050  0.00  0.00           C  
ATOM   1954  HB1 LEU A 149     162.730  78.130 113.920  0.00  0.00           H  
ATOM   1955  HB2 LEU A 149     163.000  77.550 112.410  0.00  0.00           H  
ATOM   1956  CG  LEU A 149     161.320  76.740 113.320  0.00  0.00           C  
ATOM   1957  HG  LEU A 149     160.510  77.230 113.630  0.00  0.00           H  
ATOM   1958  CD1 LEU A 149     160.990  75.860 112.120  0.00  0.00           C  
ATOM   1959 1HD1 LEU A 149     160.340  75.150 112.400  0.00  0.00           H  
ATOM   1960 2HD1 LEU A 149     160.580  76.420 111.400  0.00  0.00           H  
ATOM   1961 3HD1 LEU A 149     161.830  75.440 111.780  0.00  0.00           H  
ATOM   1962  CD2 LEU A 149     161.890  75.740 114.320  0.00  0.00           C  
ATOM   1963 1HD2 LEU A 149     161.230  75.010 114.470  0.00  0.00           H  
ATOM   1964 2HD2 LEU A 149     162.740  75.350 113.960  0.00  0.00           H  
ATOM   1965 3HD2 LEU A 149     162.080  76.210 115.180  0.00  0.00           H  
ATOM   1966  C   LEU A 149     161.140  80.030 113.570  0.00  0.00           C  
ATOM   1967  O   LEU A 149     161.890  80.850 114.110  0.00  0.00           O  
ATOM   1968  N   ILE A 150     159.900  79.840 114.010  0.00  0.00           N  
ATOM   1969  H   ILE A 150     159.320  79.180 113.520  0.00  0.00           H  
ATOM   1970  CA  ILE A 150     159.330  80.530 115.160  0.00  0.00           C  
ATOM   1971  HA  ILE A 150     160.150  81.000 115.500  0.00  0.00           H  
ATOM   1972  CB  ILE A 150     158.230  81.510 114.770  0.00  0.00           C  
ATOM   1973  HB  ILE A 150     157.740  81.840 115.570  0.00  0.00           H  
ATOM   1974  CG2 ILE A 150     158.910  82.670 114.060  0.00  0.00           C  
ATOM   1975 1HG2 ILE A 150     158.220  83.340 113.780  0.00  0.00           H  
ATOM   1976 2HG2 ILE A 150     159.570  83.100 114.680  0.00  0.00           H  
ATOM   1977 3HG2 ILE A 150     159.390  82.330 113.250  0.00  0.00           H  
ATOM   1978  CG1 ILE A 150     157.180  80.840 113.900  0.00  0.00           C  
ATOM   1979 1HG1 ILE A 150     156.940  79.970 114.340  0.00  0.00           H  
ATOM   1980 2HG1 ILE A 150     157.600  80.660 113.010  0.00  0.00           H  
ATOM   1981  CD  ILE A 150     155.880  81.600 113.650  0.00  0.00           C  
ATOM   1982  HD1 ILE A 150     155.280  81.050 113.070  0.00  0.00           H  
ATOM   1983  HD2 ILE A 150     155.420  81.780 114.520  0.00  0.00           H  
ATOM   1984  HD3 ILE A 150     156.080  82.470 113.200  0.00  0.00           H  
ATOM   1985  C   ILE A 150     158.790  79.630 116.260  0.00  0.00           C  
ATOM   1986  O   ILE A 150     158.820  80.070 117.410  0.00  0.00           O  
ATOM   1987  N   THR A 151     158.400  78.420 115.860  0.00  0.00           N  
ATOM   1988  H   THR A 151     158.410  78.210 114.880  0.00  0.00           H  
ATOM   1989  CA  THR A 151     157.960  77.390 116.780  0.00  0.00           C  
ATOM   1990  HA  THR A 151     158.190  77.780 117.670  0.00  0.00           H  
ATOM   1991  CB  THR A 151     156.460  77.110 116.690  0.00  0.00           C  
ATOM   1992  HB  THR A 151     156.290  76.500 115.920  0.00  0.00           H  
ATOM   1993  CG2 THR A 151     155.880  76.540 117.980  0.00  0.00           C  
ATOM   1994 1HG2 THR A 151     154.900  76.380 117.860  0.00  0.00           H  
ATOM   1995 2HG2 THR A 151     156.340  75.680 118.200  0.00  0.00           H  
ATOM   1996 3HG2 THR A 151     156.020  77.190 118.730  0.00  0.00           H  
ATOM   1997  OG1 THR A 151     155.800  78.340 116.490  0.00  0.00           O  
ATOM   1998  HG1 THR A 151     154.810  78.180 116.430  0.00  0.00           H  
ATOM   1999  C   THR A 151     158.690  76.080 116.530  0.00  0.00           C  
ATOM   2000  O   THR A 151     158.860  75.650 115.390  0.00  0.00           O  
ATOM   2001  N   LEU A 152     158.910  75.370 117.640  0.00  0.00           N  
ATOM   2002  H   LEU A 152     158.770  75.850 118.500  0.00  0.00           H  
ATOM   2003  CA  LEU A 152     159.330  73.990 117.750  0.00  0.00           C  
ATOM   2004  HA  LEU A 152     159.040  73.530 116.910  0.00  0.00           H  
ATOM   2005  CB  LEU A 152     160.850  73.870 117.840  0.00  0.00           C  
ATOM   2006  HB1 LEU A 152     161.140  74.480 118.580  0.00  0.00           H  
ATOM   2007  HB2 LEU A 152     161.210  74.210 116.970  0.00  0.00           H  
ATOM   2008  CG  LEU A 152     161.530  72.530 118.100  0.00  0.00           C  
ATOM   2009  HG  LEU A 152     161.200  72.200 118.980  0.00  0.00           H  
ATOM   2010  CD1 LEU A 152     161.170  71.520 117.020  0.00  0.00           C  
ATOM   2011 1HD1 LEU A 152     161.630  70.650 117.210  0.00  0.00           H  
ATOM   2012 2HD1 LEU A 152     160.180  71.380 117.010  0.00  0.00           H  
ATOM   2013 3HD1 LEU A 152     161.470  71.860 116.130  0.00  0.00           H  
ATOM   2014  CD2 LEU A 152     163.050  72.690 118.140  0.00  0.00           C  
ATOM   2015 1HD2 LEU A 152     163.470  71.800 118.310  0.00  0.00           H  
ATOM   2016 2HD2 LEU A 152     163.370  73.050 117.260  0.00  0.00           H  
ATOM   2017 3HD2 LEU A 152     163.300  73.320 118.870  0.00  0.00           H  
ATOM   2018  C   LEU A 152     158.630  73.370 118.950  0.00  0.00           C  
ATOM   2019  O   LEU A 152     158.600  73.920 120.050  0.00  0.00           O  
ATOM   2020  N   ASP A 153     158.080  72.180 118.680  0.00  0.00           N  
ATOM   2021  H   ASP A 153     158.130  71.820 117.750  0.00  0.00           H  
ATOM   2022  CA  ASP A 153     157.410  71.410 119.700  0.00  0.00           C  
ATOM   2023  HA  ASP A 153     157.540  71.880 120.570  0.00  0.00           H  
ATOM   2024  CB  ASP A 153     155.920  71.320 119.390  0.00  0.00           C  
ATOM   2025  HB1 ASP A 153     155.810  70.780 118.550  0.00  0.00           H  
ATOM   2026  HB2 ASP A 153     155.580  72.250 119.240  0.00  0.00           H  
ATOM   2027  CG  ASP A 153     155.070  70.680 120.480  0.00  0.00           C  
ATOM   2028  OD1 ASP A 153     153.840  70.800 120.270  0.00  0.00           O  
ATOM   2029  OD2 ASP A 153     155.590  70.350 121.570  0.00  0.00           O  
ATOM   2030  C   ASP A 153     158.030  70.020 119.730  0.00  0.00           C  
ATOM   2031  O   ASP A 153     157.860  69.220 118.810  0.00  0.00           O  
ATOM   2032  N   LEU A 154     158.740  69.810 120.850  0.00  0.00           N  
ATOM   2033  H   LEU A 154     158.810  70.590 121.470  0.00  0.00           H  
ATOM   2034  CA  LEU A 154     159.420  68.620 121.290  0.00  0.00           C  
ATOM   2035  HA  LEU A 154     159.340  67.870 120.630  0.00  0.00           H  
ATOM   2036  CB  LEU A 154     160.870  69.090 121.440  0.00  0.00           C  
ATOM   2037  HB1 LEU A 154     161.380  68.370 121.900  0.00  0.00           H  
ATOM   2038  HB2 LEU A 154     160.870  69.910 122.010  0.00  0.00           H  
ATOM   2039  CG  LEU A 154     161.590  69.420 120.140  0.00  0.00           C  
ATOM   2040  HG  LEU A 154     161.040  70.150 119.740  0.00  0.00           H  
ATOM   2041  CD1 LEU A 154     163.040  69.760 120.480  0.00  0.00           C  
ATOM   2042 1HD1 LEU A 154     163.540  69.980 119.640  0.00  0.00           H  
ATOM   2043 2HD1 LEU A 154     163.060  70.550 121.100  0.00  0.00           H  
ATOM   2044 3HD1 LEU A 154     163.470  68.970 120.920  0.00  0.00           H  
ATOM   2045  CD2 LEU A 154     161.680  68.310 119.100  0.00  0.00           C  
ATOM   2046 1HD2 LEU A 154     162.170  68.650 118.300  0.00  0.00           H  
ATOM   2047 2HD2 LEU A 154     162.170  67.530 119.490  0.00  0.00           H  
ATOM   2048 3HD2 LEU A 154     160.760  68.030 118.830  0.00  0.00           H  
ATOM   2049  C   LEU A 154     158.760  68.040 122.530  0.00  0.00           C  
ATOM   2050  O   LEU A 154     159.420  67.380 123.330  0.00  0.00           O  
ATOM   2051  N   SER A 155     157.440  68.190 122.640  0.00  0.00           N  
ATOM   2052  H   SER A 155     156.920  68.590 121.890  0.00  0.00           H  
ATOM   2053  CA  SER A 155     156.770  67.770 123.850  0.00  0.00           C  
ATOM   2054  HA  SER A 155     157.310  68.170 124.590  0.00  0.00           H  
ATOM   2055  CB  SER A 155     155.360  68.330 124.010  0.00  0.00           C  
ATOM   2056  HB1 SER A 155     154.960  68.020 124.880  0.00  0.00           H  
ATOM   2057  HB2 SER A 155     154.780  68.030 123.250  0.00  0.00           H  
ATOM   2058  OG  SER A 155     155.300  69.730 124.020  0.00  0.00           O  
ATOM   2059  HG  SER A 155     154.350  70.020 124.130  0.00  0.00           H  
ATOM   2060  C   SER A 155     156.770  66.250 123.890  0.00  0.00           C  
ATOM   2061  O   SER A 155     157.060  65.570 122.910  0.00  0.00           O  
ATOM   2062  N   HIS A 156     156.570  65.640 125.060  0.00  0.00           N  
ATOM   2063  H   HIS A 156     156.640  66.220 125.870  0.00  0.00           H  
ATOM   2064  CA  HIS A 156     156.260  64.250 125.300  0.00  0.00           C  
ATOM   2065  HA  HIS A 156     156.350  64.220 126.300  0.00  0.00           H  
ATOM   2066  CB  HIS A 156     154.840  63.930 124.860  0.00  0.00           C  
ATOM   2067  HB1 HIS A 156     154.840  63.770 123.870  0.00  0.00           H  
ATOM   2068  HB2 HIS A 156     154.260  64.710 125.070  0.00  0.00           H  
ATOM   2069  CG  HIS A 156     154.260  62.710 125.530  0.00  0.00           C  
ATOM   2070  ND1 HIS A 156     154.280  62.420 126.890  0.00  0.00           N  
ATOM   2071  HD1 HIS A 156     154.610  63.000 127.630  0.00  0.00           H  
ATOM   2072  CE1 HIS A 156     153.760  61.190 126.980  0.00  0.00           C  
ATOM   2073  HE1 HIS A 156     153.740  60.650 127.820  0.00  0.00           H  
ATOM   2074  NE2 HIS A 156     153.270  60.780 125.800  0.00  0.00           N1+
ATOM   2075  HE2 HIS A 156     152.720  59.960 125.640  0.00  0.00           H  
ATOM   2076  CD2 HIS A 156     153.660  61.690 124.840  0.00  0.00           C  
ATOM   2077  HD2 HIS A 156     153.530  61.620 123.850  0.00  0.00           H  
ATOM   2078  C   HIS A 156     157.260  63.210 124.790  0.00  0.00           C  
ATOM   2079  O   HIS A 156     156.930  62.030 124.840  0.00  0.00           O  
ATOM   2080  N   ASN A 157     158.480  63.660 124.470  0.00  0.00           N  
ATOM   2081  H   ASN A 157     158.680  64.630 124.580  0.00  0.00           H  
ATOM   2082  CA  ASN A 157     159.530  62.790 123.970  0.00  0.00           C  
ATOM   2083  HA  ASN A 157     159.000  62.110 123.460  0.00  0.00           H  
ATOM   2084  CB  ASN A 157     160.500  63.550 123.070  0.00  0.00           C  
ATOM   2085  HB1 ASN A 157     161.350  63.030 122.970  0.00  0.00           H  
ATOM   2086  HB2 ASN A 157     160.700  64.440 123.470  0.00  0.00           H  
ATOM   2087  CG  ASN A 157     159.840  63.730 121.710  0.00  0.00           C  
ATOM   2088  OD1 ASN A 157     159.530  62.770 121.000  0.00  0.00           O  
ATOM   2089  ND2 ASN A 157     159.460  64.940 121.300  0.00  0.00           N  
ATOM   2090 1HD2 ASN A 157     159.610  65.740 121.890  0.00  0.00           H  
ATOM   2091 2HD2 ASN A 157     159.030  65.050 120.410  0.00  0.00           H  
ATOM   2092  C   ASN A 157     160.320  62.080 125.060  0.00  0.00           C  
ATOM   2093  O   ASN A 157     161.150  61.220 124.770  0.00  0.00           O  
ATOM   2094  N   GLY A 158     160.050  62.470 126.310  0.00  0.00           N  
ATOM   2095  H   GLY A 158     159.280  63.090 126.450  0.00  0.00           H  
ATOM   2096  CA  GLY A 158     160.810  62.040 127.470  0.00  0.00           C  
ATOM   2097  HA1 GLY A 158     160.850  61.040 127.440  0.00  0.00           H  
ATOM   2098  HA2 GLY A 158     160.290  62.330 128.280  0.00  0.00           H  
ATOM   2099  C   GLY A 158     162.230  62.590 127.570  0.00  0.00           C  
ATOM   2100  O   GLY A 158     163.100  61.850 128.030  0.00  0.00           O  
ATOM   2101  N   LEU A 159     162.470  63.790 127.040  0.00  0.00           N  
ATOM   2102  H   LEU A 159     161.720  64.200 126.510  0.00  0.00           H  
ATOM   2103  CA  LEU A 159     163.680  64.570 127.140  0.00  0.00           C  
ATOM   2104  HA  LEU A 159     164.370  64.020 126.670  0.00  0.00           H  
ATOM   2105  CB  LEU A 159     163.530  65.940 126.490  0.00  0.00           C  
ATOM   2106  HB1 LEU A 159     164.370  66.460 126.680  0.00  0.00           H  
ATOM   2107  HB2 LEU A 159     162.750  66.390 126.920  0.00  0.00           H  
ATOM   2108  CG  LEU A 159     163.300  65.970 124.980  0.00  0.00           C  
ATOM   2109  HG  LEU A 159     162.370  65.620 124.840  0.00  0.00           H  
ATOM   2110  CD1 LEU A 159     163.500  67.400 124.510  0.00  0.00           C  
ATOM   2111 1HD1 LEU A 159     163.360  67.450 123.520  0.00  0.00           H  
ATOM   2112 2HD1 LEU A 159     162.850  68.000 124.970  0.00  0.00           H  
ATOM   2113 3HD1 LEU A 159     164.430  67.690 124.730  0.00  0.00           H  
ATOM   2114  CD2 LEU A 159     164.220  65.080 124.150  0.00  0.00           C  
ATOM   2115 1HD2 LEU A 159     163.990  65.170 123.180  0.00  0.00           H  
ATOM   2116 2HD2 LEU A 159     165.170  65.360 124.290  0.00  0.00           H  
ATOM   2117 3HD2 LEU A 159     164.100  64.130 124.430  0.00  0.00           H  
ATOM   2118  C   LEU A 159     164.010  64.810 128.600  0.00  0.00           C  
ATOM   2119  O   LEU A 159     163.130  65.020 129.440  0.00  0.00           O  
ATOM   2120  N   SER A 160     165.290  64.640 128.970  0.00  0.00           N  
ATOM   2121  H   SER A 160     165.920  64.290 128.280  0.00  0.00           H  
ATOM   2122  CA  SER A 160     165.840  64.910 130.280  0.00  0.00           C  
ATOM   2123  HA  SER A 160     165.050  64.960 130.890  0.00  0.00           H  
ATOM   2124  CB  SER A 160     166.770  63.750 130.620  0.00  0.00           C  
ATOM   2125  HB1 SER A 160     166.290  62.870 130.580  0.00  0.00           H  
ATOM   2126  HB2 SER A 160     167.180  63.860 131.520  0.00  0.00           H  
ATOM   2127  OG  SER A 160     167.800  63.740 129.660  0.00  0.00           O  
ATOM   2128  HG  SER A 160     168.430  62.990 129.850  0.00  0.00           H  
ATOM   2129  C   SER A 160     166.510  66.270 130.450  0.00  0.00           C  
ATOM   2130  O   SER A 160     166.710  66.770 131.550  0.00  0.00           O  
ATOM   2131  N   SER A 161     166.900  66.850 129.310  0.00  0.00           N  
ATOM   2132  H   SER A 161     166.740  66.340 128.460  0.00  0.00           H  
ATOM   2133  CA  SER A 161     167.530  68.150 129.200  0.00  0.00           C  
ATOM   2134  HA  SER A 161     167.510  68.520 130.130  0.00  0.00           H  
ATOM   2135  CB  SER A 161     168.960  67.980 128.700  0.00  0.00           C  
ATOM   2136  HB1 SER A 161     168.980  67.690 127.740  0.00  0.00           H  
ATOM   2137  HB2 SER A 161     169.460  67.320 129.260  0.00  0.00           H  
ATOM   2138  OG  SER A 161     169.630  69.210 128.790  0.00  0.00           O  
ATOM   2139  HG  SER A 161     170.570  69.100 128.460  0.00  0.00           H  
ATOM   2140  C   SER A 161     166.760  69.090 128.270  0.00  0.00           C  
ATOM   2141  O   SER A 161     166.190  68.730 127.250  0.00  0.00           O  
ATOM   2142  N   THR A 162     166.830  70.380 128.610  0.00  0.00           N  
ATOM   2143  H   THR A 162     167.080  70.640 129.540  0.00  0.00           H  
ATOM   2144  CA  THR A 162     166.540  71.410 127.630  0.00  0.00           C  
ATOM   2145  HA  THR A 162     165.670  71.090 127.250  0.00  0.00           H  
ATOM   2146  CB  THR A 162     166.360  72.760 128.310  0.00  0.00           C  
ATOM   2147  HB  THR A 162     166.160  73.400 127.570  0.00  0.00           H  
ATOM   2148  CG2 THR A 162     165.230  72.900 129.330  0.00  0.00           C  
ATOM   2149 1HG2 THR A 162     165.230  73.830 129.700  0.00  0.00           H  
ATOM   2150 2HG2 THR A 162     164.350  72.710 128.890  0.00  0.00           H  
ATOM   2151 3HG2 THR A 162     165.370  72.250 130.080  0.00  0.00           H  
ATOM   2152  OG1 THR A 162     167.570  73.150 128.910  0.00  0.00           O  
ATOM   2153  HG1 THR A 162     167.450  74.040 129.360  0.00  0.00           H  
ATOM   2154  C   THR A 162     167.480  71.480 126.430  0.00  0.00           C  
ATOM   2155  O   THR A 162     167.190  72.070 125.390  0.00  0.00           O  
ATOM   2156  N   LYS A 163     168.720  71.040 126.630  0.00  0.00           N  
ATOM   2157  H   LYS A 163     168.950  70.610 127.510  0.00  0.00           H  
ATOM   2158  CA  LYS A 163     169.750  71.160 125.620  0.00  0.00           C  
ATOM   2159  HA  LYS A 163     169.680  72.130 125.400  0.00  0.00           H  
ATOM   2160  CB  LYS A 163     171.120  70.780 126.190  0.00  0.00           C  
ATOM   2161  HB1 LYS A 163     171.080  69.830 126.490  0.00  0.00           H  
ATOM   2162  HB2 LYS A 163     171.300  71.370 126.980  0.00  0.00           H  
ATOM   2163  CG  LYS A 163     172.300  70.910 125.240  0.00  0.00           C  
ATOM   2164  HG1 LYS A 163     172.270  71.800 124.790  0.00  0.00           H  
ATOM   2165  HG2 LYS A 163     172.250  70.190 124.550  0.00  0.00           H  
ATOM   2166  CD  LYS A 163     173.600  70.780 126.030  0.00  0.00           C  
ATOM   2167  HD1 LYS A 163     173.690  69.850 126.380  0.00  0.00           H  
ATOM   2168  HD2 LYS A 163     173.600  71.430 126.790  0.00  0.00           H  
ATOM   2169  CE  LYS A 163     174.770  71.090 125.100  0.00  0.00           C  
ATOM   2170  HE1 LYS A 163     174.600  71.950 124.620  0.00  0.00           H  
ATOM   2171  HE2 LYS A 163     174.880  70.350 124.440  0.00  0.00           H  
ATOM   2172  NZ  LYS A 163     176.020  71.220 125.870  0.00  0.00           N1+
ATOM   2173  HZ1 LYS A 163     176.780  71.420 125.250  0.00  0.00           H  
ATOM   2174  HZ2 LYS A 163     175.930  71.960 126.530  0.00  0.00           H  
ATOM   2175  HZ3 LYS A 163     176.210  70.360 126.350  0.00  0.00           H  
ATOM   2176  C   LYS A 163     169.500  70.380 124.330  0.00  0.00           C  
ATOM   2177  O   LYS A 163     169.100  69.220 124.370  0.00  0.00           O  
ATOM   2178  N   LEU A 164     169.640  71.120 123.230  0.00  0.00           N  
ATOM   2179  H   LEU A 164     169.960  72.060 123.310  0.00  0.00           H  
ATOM   2180  CA  LEU A 164     169.330  70.570 121.920  0.00  0.00           C  
ATOM   2181  HA  LEU A 164     169.090  69.640 122.200  0.00  0.00           H  
ATOM   2182  CB  LEU A 164     168.200  71.380 121.280  0.00  0.00           C  
ATOM   2183  HB1 LEU A 164     167.910  70.880 120.460  0.00  0.00           H  
ATOM   2184  HB2 LEU A 164     168.590  72.260 121.010  0.00  0.00           H  
ATOM   2185  CG  LEU A 164     166.930  71.700 122.060  0.00  0.00           C  
ATOM   2186  HG  LEU A 164     167.210  72.280 122.830  0.00  0.00           H  
ATOM   2187  CD1 LEU A 164     165.910  72.380 121.150  0.00  0.00           C  
ATOM   2188 1HD1 LEU A 164     165.080  72.580 121.670  0.00  0.00           H  
ATOM   2189 2HD1 LEU A 164     166.300  73.230 120.790  0.00  0.00           H  
ATOM   2190 3HD1 LEU A 164     165.680  71.770 120.390  0.00  0.00           H  
ATOM   2191  CD2 LEU A 164     166.240  70.430 122.540  0.00  0.00           C  
ATOM   2192 1HD2 LEU A 164     165.410  70.670 123.050  0.00  0.00           H  
ATOM   2193 2HD2 LEU A 164     166.000  69.870 121.750  0.00  0.00           H  
ATOM   2194 3HD2 LEU A 164     166.860  69.920 123.140  0.00  0.00           H  
ATOM   2195  C   LEU A 164     170.440  70.340 120.910  0.00  0.00           C  
ATOM   2196  O   LEU A 164     170.200  69.820 119.820  0.00  0.00           O  
ATOM   2197  N   GLY A 165     171.670  70.760 121.240  0.00  0.00           N  
ATOM   2198  H   GLY A 165     171.760  71.270 122.100  0.00  0.00           H  
ATOM   2199  CA  GLY A 165     172.880  70.550 120.480  0.00  0.00           C  
ATOM   2200  HA1 GLY A 165     172.760  70.970 119.580  0.00  0.00           H  
ATOM   2201  HA2 GLY A 165     173.010  69.560 120.370  0.00  0.00           H  
ATOM   2202  C   GLY A 165     174.080  71.170 121.190  0.00  0.00           C  
ATOM   2203  O   GLY A 165     173.920  71.780 122.240  0.00  0.00           O  
ATOM   2204  N   THR A 166     175.260  71.140 120.590  0.00  0.00           N  
ATOM   2205  H   THR A 166     175.330  70.640 119.730  0.00  0.00           H  
ATOM   2206  CA  THR A 166     176.450  71.790 121.100  0.00  0.00           C  
ATOM   2207  HA  THR A 166     176.310  71.630 122.080  0.00  0.00           H  
ATOM   2208  CB  THR A 166     177.680  71.140 120.480  0.00  0.00           C  
ATOM   2209  HB  THR A 166     178.470  71.660 120.800  0.00  0.00           H  
ATOM   2210  CG2 THR A 166     177.730  69.650 120.770  0.00  0.00           C  
ATOM   2211 1HG2 THR A 166     178.550  69.260 120.350  0.00  0.00           H  
ATOM   2212 2HG2 THR A 166     177.760  69.500 121.760  0.00  0.00           H  
ATOM   2213 3HG2 THR A 166     176.920  69.210 120.390  0.00  0.00           H  
ATOM   2214  OG1 THR A 166     177.660  71.190 119.080  0.00  0.00           O  
ATOM   2215  HG1 THR A 166     178.480  70.750 118.720  0.00  0.00           H  
ATOM   2216  C   THR A 166     176.600  73.300 120.910  0.00  0.00           C  
ATOM   2217  O   THR A 166     177.440  73.950 121.530  0.00  0.00           O  
ATOM   2218  N   GLN A 167     175.740  73.980 120.160  0.00  0.00           N  
ATOM   2219  H   GLN A 167     174.870  73.520 119.960  0.00  0.00           H  
ATOM   2220  CA  GLN A 167     175.910  75.310 119.600  0.00  0.00           C  
ATOM   2221  HA  GLN A 167     176.680  75.640 120.140  0.00  0.00           H  
ATOM   2222  CB  GLN A 167     176.230  75.300 118.110  0.00  0.00           C  
ATOM   2223  HB1 GLN A 167     176.320  76.240 117.790  0.00  0.00           H  
ATOM   2224  HB2 GLN A 167     175.480  74.850 117.620  0.00  0.00           H  
ATOM   2225  CG  GLN A 167     177.530  74.550 117.820  0.00  0.00           C  
ATOM   2226  HG1 GLN A 167     177.400  73.590 118.060  0.00  0.00           H  
ATOM   2227  HG2 GLN A 167     178.250  74.940 118.390  0.00  0.00           H  
ATOM   2228  CD  GLN A 167     177.990  74.620 116.370  0.00  0.00           C  
ATOM   2229  OE1 GLN A 167     177.290  75.020 115.440  0.00  0.00           O  
ATOM   2230  NE2 GLN A 167     179.280  74.360 116.130  0.00  0.00           N  
ATOM   2231 1HE2 GLN A 167     179.890  74.130 116.890  0.00  0.00           H  
ATOM   2232 2HE2 GLN A 167     179.630  74.390 115.190  0.00  0.00           H  
ATOM   2233  C   GLN A 167     174.690  76.190 119.780  0.00  0.00           C  
ATOM   2234  O   GLN A 167     173.590  75.670 119.660  0.00  0.00           O  
ATOM   2235  N   VAL A 168     174.890  77.490 120.030  0.00  0.00           N  
ATOM   2236  H   VAL A 168     175.810  77.770 120.300  0.00  0.00           H  
ATOM   2237  CA  VAL A 168     173.870  78.520 119.940  0.00  0.00           C  
ATOM   2238  HA  VAL A 168     173.230  78.360 120.700  0.00  0.00           H  
ATOM   2239  CB  VAL A 168     174.490  79.900 120.100  0.00  0.00           C  
ATOM   2240  HB  VAL A 168     175.180  79.890 119.380  0.00  0.00           H  
ATOM   2241  CG1 VAL A 168     173.530  81.050 119.820  0.00  0.00           C  
ATOM   2242 1HG1 VAL A 168     174.010  81.920 119.940  0.00  0.00           H  
ATOM   2243 2HG1 VAL A 168     173.200  80.980 118.880  0.00  0.00           H  
ATOM   2244 3HG1 VAL A 168     172.760  81.000 120.450  0.00  0.00           H  
ATOM   2245  CG2 VAL A 168     175.220  80.140 121.420  0.00  0.00           C  
ATOM   2246 1HG2 VAL A 168     175.590  81.070 121.430  0.00  0.00           H  
ATOM   2247 2HG2 VAL A 168     174.580  80.030 122.180  0.00  0.00           H  
ATOM   2248 3HG2 VAL A 168     175.970  79.480 121.510  0.00  0.00           H  
ATOM   2249  C   VAL A 168     173.130  78.390 118.620  0.00  0.00           C  
ATOM   2250  O   VAL A 168     173.710  78.410 117.540  0.00  0.00           O  
ATOM   2251  N   GLN A 169     171.800  78.220 118.670  0.00  0.00           N  
ATOM   2252  H   GLN A 169     171.390  78.270 119.580  0.00  0.00           H  
ATOM   2253  CA  GLN A 169     170.880  77.970 117.580  0.00  0.00           C  
ATOM   2254  HA  GLN A 169     171.130  78.620 116.870  0.00  0.00           H  
ATOM   2255  CB  GLN A 169     171.070  76.540 117.060  0.00  0.00           C  
ATOM   2256  HB1 GLN A 169     172.030  76.290 117.160  0.00  0.00           H  
ATOM   2257  HB2 GLN A 169     170.820  76.520 116.090  0.00  0.00           H  
ATOM   2258  CG  GLN A 169     170.230  75.510 117.800  0.00  0.00           C  
ATOM   2259  HG1 GLN A 169     169.310  75.490 117.420  0.00  0.00           H  
ATOM   2260  HG2 GLN A 169     170.190  75.740 118.770  0.00  0.00           H  
ATOM   2261  CD  GLN A 169     170.900  74.150 117.620  0.00  0.00           C  
ATOM   2262  OE1 GLN A 169     170.640  73.310 116.750  0.00  0.00           O  
ATOM   2263  NE2 GLN A 169     171.980  73.820 118.330  0.00  0.00           N  
ATOM   2264 1HE2 GLN A 169     172.360  74.470 118.990  0.00  0.00           H  
ATOM   2265 2HE2 GLN A 169     172.410  72.930 118.200  0.00  0.00           H  
ATOM   2266  C   GLN A 169     169.440  78.300 117.940  0.00  0.00           C  
ATOM   2267  O   GLN A 169     169.140  78.670 119.080  0.00  0.00           O  
ATOM   2268  N   LEU A 170     168.610  78.310 116.900  0.00  0.00           N  
ATOM   2269  H   LEU A 170     168.900  77.940 116.020  0.00  0.00           H  
ATOM   2270  CA  LEU A 170     167.280  78.860 117.060  0.00  0.00           C  
ATOM   2271  HA  LEU A 170     166.970  78.960 116.110  0.00  0.00           H  
ATOM   2272  CB  LEU A 170     166.310  77.870 117.700  0.00  0.00           C  
ATOM   2273  HB1 LEU A 170     165.410  78.300 117.740  0.00  0.00           H  
ATOM   2274  HB2 LEU A 170     166.630  77.690 118.630  0.00  0.00           H  
ATOM   2275  CG  LEU A 170     166.150  76.530 116.990  0.00  0.00           C  
ATOM   2276  HG  LEU A 170     166.990  76.000 117.110  0.00  0.00           H  
ATOM   2277  CD1 LEU A 170     165.000  75.760 117.630  0.00  0.00           C  
ATOM   2278 1HD1 LEU A 170     164.890  74.880 117.170  0.00  0.00           H  
ATOM   2279 2HD1 LEU A 170     165.200  75.610 118.600  0.00  0.00           H  
ATOM   2280 3HD1 LEU A 170     164.160  76.290 117.540  0.00  0.00           H  
ATOM   2281  CD2 LEU A 170     166.020  76.660 115.480  0.00  0.00           C  
ATOM   2282 1HD2 LEU A 170     165.920  75.750 115.070  0.00  0.00           H  
ATOM   2283 2HD2 LEU A 170     165.220  77.210 115.260  0.00  0.00           H  
ATOM   2284 3HD2 LEU A 170     166.840  77.100 115.110  0.00  0.00           H  
ATOM   2285  C   LEU A 170     167.230  80.300 117.540  0.00  0.00           C  
ATOM   2286  O   LEU A 170     166.520  80.540 118.510  0.00  0.00           O  
ATOM   2287  N   GLU A 171     168.090  81.140 116.950  0.00  0.00           N  
ATOM   2288  H   GLU A 171     168.700  80.800 116.230  0.00  0.00           H  
ATOM   2289  CA  GLU A 171     168.150  82.530 117.350  0.00  0.00           C  
ATOM   2290  HA  GLU A 171     168.210  82.460 118.350  0.00  0.00           H  
ATOM   2291  CB  GLU A 171     169.360  83.230 116.750  0.00  0.00           C  
ATOM   2292  HB1 GLU A 171     169.480  84.100 117.220  0.00  0.00           H  
ATOM   2293  HB2 GLU A 171     169.180  83.400 115.780  0.00  0.00           H  
ATOM   2294  CG  GLU A 171     170.660  82.440 116.860  0.00  0.00           C  
ATOM   2295  HG1 GLU A 171     170.590  81.830 117.650  0.00  0.00           H  
ATOM   2296  HG2 GLU A 171     171.400  83.090 117.010  0.00  0.00           H  
ATOM   2297  CD  GLU A 171     171.020  81.590 115.650  0.00  0.00           C  
ATOM   2298  OE1 GLU A 171     172.110  81.870 115.110  0.00  0.00           O  
ATOM   2299  OE2 GLU A 171     170.250  80.680 115.260  0.00  0.00           O  
ATOM   2300  C   GLU A 171     166.910  83.320 116.950  0.00  0.00           C  
ATOM   2301  O   GLU A 171     166.780  84.450 117.390  0.00  0.00           O  
ATOM   2302  N   ASN A 172     166.050  82.800 116.070  0.00  0.00           N  
ATOM   2303  H   ASN A 172     166.270  81.920 115.660  0.00  0.00           H  
ATOM   2304  CA  ASN A 172     164.810  83.450 115.680  0.00  0.00           C  
ATOM   2305  HA  ASN A 172     164.890  84.410 115.950  0.00  0.00           H  
ATOM   2306  CB  ASN A 172     164.680  83.250 114.170  0.00  0.00           C  
ATOM   2307  HB1 ASN A 172     164.480  82.280 114.000  0.00  0.00           H  
ATOM   2308  HB2 ASN A 172     165.550  83.490 113.750  0.00  0.00           H  
ATOM   2309  CG  ASN A 172     163.590  84.080 113.500  0.00  0.00           C  
ATOM   2310  OD1 ASN A 172     163.820  85.220 113.110  0.00  0.00           O  
ATOM   2311  ND2 ASN A 172     162.520  83.410 113.080  0.00  0.00           N  
ATOM   2312 1HD2 ASN A 172     162.470  82.420 113.210  0.00  0.00           H  
ATOM   2313 2HD2 ASN A 172     161.770  83.900 112.630  0.00  0.00           H  
ATOM   2314  C   ASN A 172     163.580  82.940 116.410  0.00  0.00           C  
ATOM   2315  O   ASN A 172     162.480  83.460 116.230  0.00  0.00           O  
ATOM   2316  N   LEU A 173     163.690  81.920 117.270  0.00  0.00           N  
ATOM   2317  H   LEU A 173     164.610  81.670 117.570  0.00  0.00           H  
ATOM   2318  CA  LEU A 173     162.600  81.140 117.810  0.00  0.00           C  
ATOM   2319  HA  LEU A 173     162.030  80.850 117.040  0.00  0.00           H  
ATOM   2320  CB  LEU A 173     163.130  79.900 118.520  0.00  0.00           C  
ATOM   2321  HB1 LEU A 173     163.570  80.190 119.370  0.00  0.00           H  
ATOM   2322  HB2 LEU A 173     163.810  79.470 117.920  0.00  0.00           H  
ATOM   2323  CG  LEU A 173     162.070  78.860 118.870  0.00  0.00           C  
ATOM   2324  HG  LEU A 173     161.270  79.320 119.250  0.00  0.00           H  
ATOM   2325  CD1 LEU A 173     161.570  78.050 117.670  0.00  0.00           C  
ATOM   2326 1HD1 LEU A 173     160.880  77.390 117.980  0.00  0.00           H  
ATOM   2327 2HD1 LEU A 173     161.170  78.670 117.000  0.00  0.00           H  
ATOM   2328 3HD1 LEU A 173     162.340  77.560 117.260  0.00  0.00           H  
ATOM   2329  CD2 LEU A 173     162.790  77.900 119.820  0.00  0.00           C  
ATOM   2330 1HD2 LEU A 173     162.160  77.180 120.100  0.00  0.00           H  
ATOM   2331 2HD2 LEU A 173     163.580  77.490 119.350  0.00  0.00           H  
ATOM   2332 3HD2 LEU A 173     163.100  78.400 120.630  0.00  0.00           H  
ATOM   2333  C   LEU A 173     161.820  82.030 118.780  0.00  0.00           C  
ATOM   2334  O   LEU A 173     162.430  82.850 119.460  0.00  0.00           O  
ATOM   2335  N   GLN A 174     160.500  81.910 118.900  0.00  0.00           N  
ATOM   2336  H   GLN A 174     160.030  81.330 118.240  0.00  0.00           H  
ATOM   2337  CA  GLN A 174     159.700  82.560 119.910  0.00  0.00           C  
ATOM   2338  HA  GLN A 174     160.420  82.900 120.510  0.00  0.00           H  
ATOM   2339  CB  GLN A 174     158.850  83.690 119.340  0.00  0.00           C  
ATOM   2340  HB1 GLN A 174     159.440  84.480 119.170  0.00  0.00           H  
ATOM   2341  HB2 GLN A 174     158.150  83.930 120.010  0.00  0.00           H  
ATOM   2342  CG  GLN A 174     158.170  83.280 118.030  0.00  0.00           C  
ATOM   2343  HG1 GLN A 174     157.830  82.340 118.110  0.00  0.00           H  
ATOM   2344  HG2 GLN A 174     158.830  83.330 117.280  0.00  0.00           H  
ATOM   2345  CD  GLN A 174     157.000  84.200 117.720  0.00  0.00           C  
ATOM   2346  OE1 GLN A 174     157.080  85.420 117.760  0.00  0.00           O  
ATOM   2347  NE2 GLN A 174     155.810  83.640 117.500  0.00  0.00           N  
ATOM   2348 1HE2 GLN A 174     155.710  82.650 117.540  0.00  0.00           H  
ATOM   2349 2HE2 GLN A 174     155.020  84.210 117.290  0.00  0.00           H  
ATOM   2350  C   GLN A 174     158.780  81.620 120.680  0.00  0.00           C  
ATOM   2351  O   GLN A 174     158.380  81.920 121.800  0.00  0.00           O  
ATOM   2352  N   GLU A 175     158.540  80.360 120.290  0.00  0.00           N  
ATOM   2353  H   GLU A 175     158.780  80.100 119.360  0.00  0.00           H  
ATOM   2354  CA  GLU A 175     157.950  79.360 121.160  0.00  0.00           C  
ATOM   2355  HA  GLU A 175     158.020  79.730 122.090  0.00  0.00           H  
ATOM   2356  CB  GLU A 175     156.470  79.150 120.870  0.00  0.00           C  
ATOM   2357  HB1 GLU A 175     156.110  78.470 121.510  0.00  0.00           H  
ATOM   2358  HB2 GLU A 175     156.380  78.800 119.940  0.00  0.00           H  
ATOM   2359  CG  GLU A 175     155.640  80.420 121.000  0.00  0.00           C  
ATOM   2360  HG1 GLU A 175     155.960  81.080 120.310  0.00  0.00           H  
ATOM   2361  HG2 GLU A 175     155.780  80.800 121.910  0.00  0.00           H  
ATOM   2362  CD  GLU A 175     154.150  80.200 120.800  0.00  0.00           C  
ATOM   2363  OE1 GLU A 175     153.700  80.300 119.640  0.00  0.00           O  
ATOM   2364  OE2 GLU A 175     153.470  79.910 121.810  0.00  0.00           O  
ATOM   2365  C   GLU A 175     158.750  78.070 121.070  0.00  0.00           C  
ATOM   2366  O   GLU A 175     159.100  77.640 119.970  0.00  0.00           O  
ATOM   2367  N   LEU A 176     159.000  77.450 122.220  0.00  0.00           N  
ATOM   2368  H   LEU A 176     158.720  77.940 123.050  0.00  0.00           H  
ATOM   2369  CA  LEU A 176     159.630  76.160 122.430  0.00  0.00           C  
ATOM   2370  HA  LEU A 176     159.620  75.630 121.580  0.00  0.00           H  
ATOM   2371  CB  LEU A 176     161.060  76.420 122.880  0.00  0.00           C  
ATOM   2372  HB1 LEU A 176     161.020  77.040 123.660  0.00  0.00           H  
ATOM   2373  HB2 LEU A 176     161.540  76.870 122.120  0.00  0.00           H  
ATOM   2374  CG  LEU A 176     161.890  75.210 123.290  0.00  0.00           C  
ATOM   2375  HG  LEU A 176     161.450  74.830 124.100  0.00  0.00           H  
ATOM   2376  CD1 LEU A 176     161.880  74.100 122.240  0.00  0.00           C  
ATOM   2377 1HD1 LEU A 176     162.440  73.330 122.560  0.00  0.00           H  
ATOM   2378 2HD1 LEU A 176     160.940  73.790 122.090  0.00  0.00           H  
ATOM   2379 3HD1 LEU A 176     162.250  74.450 121.380  0.00  0.00           H  
ATOM   2380  CD2 LEU A 176     163.310  75.610 123.680  0.00  0.00           C  
ATOM   2381 1HD2 LEU A 176     163.830  74.790 123.940  0.00  0.00           H  
ATOM   2382 2HD2 LEU A 176     163.760  76.050 122.900  0.00  0.00           H  
ATOM   2383 3HD2 LEU A 176     163.280  76.250 124.450  0.00  0.00           H  
ATOM   2384  C   LEU A 176     158.850  75.450 123.530  0.00  0.00           C  
ATOM   2385  O   LEU A 176     158.830  75.860 124.680  0.00  0.00           O  
ATOM   2386  N   LEU A 177     158.160  74.380 123.110  0.00  0.00           N  
ATOM   2387  H   LEU A 177     158.230  74.120 122.150  0.00  0.00           H  
ATOM   2388  CA  LEU A 177     157.320  73.580 123.970  0.00  0.00           C  
ATOM   2389  HA  LEU A 177     157.080  73.960 124.860  0.00  0.00           H  
ATOM   2390  CB  LEU A 177     156.000  73.420 123.210  0.00  0.00           C  
ATOM   2391  HB1 LEU A 177     155.490  72.690 123.670  0.00  0.00           H  
ATOM   2392  HB2 LEU A 177     156.240  73.120 122.290  0.00  0.00           H  
ATOM   2393  CG  LEU A 177     155.020  74.580 123.040  0.00  0.00           C  
ATOM   2394  HG  LEU A 177     154.640  74.730 123.950  0.00  0.00           H  
ATOM   2395  CD1 LEU A 177     155.610  75.910 122.590  0.00  0.00           C  
ATOM   2396 1HD1 LEU A 177     154.880  76.590 122.510  0.00  0.00           H  
ATOM   2397 2HD1 LEU A 177     156.280  76.220 123.260  0.00  0.00           H  
ATOM   2398 3HD1 LEU A 177     156.050  75.790 121.700  0.00  0.00           H  
ATOM   2399  CD2 LEU A 177     154.000  74.190 121.980  0.00  0.00           C  
ATOM   2400 1HD2 LEU A 177     153.350  74.940 121.850  0.00  0.00           H  
ATOM   2401 2HD2 LEU A 177     154.470  74.010 121.120  0.00  0.00           H  
ATOM   2402 3HD2 LEU A 177     153.510  73.370 122.270  0.00  0.00           H  
ATOM   2403  C   LEU A 177     158.180  72.340 124.190  0.00  0.00           C  
ATOM   2404  O   LEU A 177     158.600  71.730 123.210  0.00  0.00           O  
ATOM   2405  N   LEU A 178     158.470  72.020 125.450  0.00  0.00           N  
ATOM   2406  H   LEU A 178     158.080  72.680 126.090  0.00  0.00           H  
ATOM   2407  CA  LEU A 178     159.200  70.980 126.150  0.00  0.00           C  
ATOM   2408  HA  LEU A 178     159.430  70.230 125.530  0.00  0.00           H  
ATOM   2409  CB  LEU A 178     160.510  71.590 126.630  0.00  0.00           C  
ATOM   2410  HB1 LEU A 178     160.960  70.890 127.190  0.00  0.00           H  
ATOM   2411  HB2 LEU A 178     160.260  72.370 127.210  0.00  0.00           H  
ATOM   2412  CG  LEU A 178     161.560  72.100 125.650  0.00  0.00           C  
ATOM   2413  HG  LEU A 178     161.180  72.730 124.970  0.00  0.00           H  
ATOM   2414  CD1 LEU A 178     162.620  72.860 126.440  0.00  0.00           C  
ATOM   2415 1HD1 LEU A 178     163.320  73.200 125.810  0.00  0.00           H  
ATOM   2416 2HD1 LEU A 178     162.190  73.630 126.920  0.00  0.00           H  
ATOM   2417 3HD1 LEU A 178     163.040  72.250 127.110  0.00  0.00           H  
ATOM   2418  CD2 LEU A 178     162.130  70.890 124.910  0.00  0.00           C  
ATOM   2419 1HD2 LEU A 178     162.820  71.190 124.260  0.00  0.00           H  
ATOM   2420 2HD2 LEU A 178     162.540  70.260 125.570  0.00  0.00           H  
ATOM   2421 3HD2 LEU A 178     161.390  70.420 124.420  0.00  0.00           H  
ATOM   2422  C   LEU A 178     158.310  70.330 127.200  0.00  0.00           C  
ATOM   2423  O   LEU A 178     158.810  69.600 128.060  0.00  0.00           O  
ATOM   2424  N   SER A 179     157.000  70.540 127.230  0.00  0.00           N  
ATOM   2425  H   SER A 179     156.630  71.120 126.510  0.00  0.00           H  
ATOM   2426  CA  SER A 179     156.050  70.020 128.190  0.00  0.00           C  
ATOM   2427  HA  SER A 179     156.380  70.280 129.100  0.00  0.00           H  
ATOM   2428  CB  SER A 179     154.680  70.650 127.970  0.00  0.00           C  
ATOM   2429  HB1 SER A 179     154.100  70.540 128.780  0.00  0.00           H  
ATOM   2430  HB2 SER A 179     154.220  70.250 127.180  0.00  0.00           H  
ATOM   2431  OG  SER A 179     154.850  72.030 127.730  0.00  0.00           O  
ATOM   2432  HG  SER A 179     153.960  72.460 127.580  0.00  0.00           H  
ATOM   2433  C   SER A 179     156.000  68.500 128.070  0.00  0.00           C  
ATOM   2434  O   SER A 179     156.440  67.940 127.060  0.00  0.00           O  
ATOM   2435  N   ASN A 180     155.510  67.850 129.130  0.00  0.00           N  
ATOM   2436  H   ASN A 180     155.210  68.430 129.890  0.00  0.00           H  
ATOM   2437  CA  ASN A 180     155.360  66.420 129.330  0.00  0.00           C  
ATOM   2438  HA  ASN A 180     155.120  66.300 130.290  0.00  0.00           H  
ATOM   2439  CB  ASN A 180     154.290  65.990 128.340  0.00  0.00           C  
ATOM   2440  HB1 ASN A 180     154.210  64.990 128.370  0.00  0.00           H  
ATOM   2441  HB2 ASN A 180     154.580  66.270 127.420  0.00  0.00           H  
ATOM   2442  CG  ASN A 180     152.920  66.590 128.620  0.00  0.00           C  
ATOM   2443  OD1 ASN A 180     152.340  67.340 127.830  0.00  0.00           O  
ATOM   2444  ND2 ASN A 180     152.360  66.390 129.820  0.00  0.00           N  
ATOM   2445 1HD2 ASN A 180     152.840  65.850 130.510  0.00  0.00           H  
ATOM   2446 2HD2 ASN A 180     151.460  66.780 130.020  0.00  0.00           H  
ATOM   2447  C   ASN A 180     156.620  65.590 129.130  0.00  0.00           C  
ATOM   2448  O   ASN A 180     156.560  64.380 128.880  0.00  0.00           O  
ATOM   2449  N   ASN A 181     157.820  66.170 129.200  0.00  0.00           N  
ATOM   2450  H   ASN A 181     157.860  67.170 129.190  0.00  0.00           H  
ATOM   2451  CA  ASN A 181     159.070  65.450 129.290  0.00  0.00           C  
ATOM   2452  HA  ASN A 181     158.990  64.570 128.830  0.00  0.00           H  
ATOM   2453  CB  ASN A 181     160.130  66.230 128.530  0.00  0.00           C  
ATOM   2454  HB1 ASN A 181     161.020  65.830 128.740  0.00  0.00           H  
ATOM   2455  HB2 ASN A 181     160.110  67.180 128.850  0.00  0.00           H  
ATOM   2456  CG  ASN A 181     159.970  66.250 127.020  0.00  0.00           C  
ATOM   2457  OD1 ASN A 181     160.120  65.210 126.380  0.00  0.00           O  
ATOM   2458  ND2 ASN A 181     159.680  67.350 126.320  0.00  0.00           N  
ATOM   2459 1HD2 ASN A 181     159.560  68.220 126.790  0.00  0.00           H  
ATOM   2460 2HD2 ASN A 181     159.590  67.300 125.330  0.00  0.00           H  
ATOM   2461  C   ASN A 181     159.360  65.120 130.750  0.00  0.00           C  
ATOM   2462  O   ASN A 181     158.500  65.250 131.620  0.00  0.00           O  
ATOM   2463  N   LYS A 182     160.600  64.710 131.030  0.00  0.00           N  
ATOM   2464  H   LYS A 182     161.220  64.610 130.260  0.00  0.00           H  
ATOM   2465  CA  LYS A 182     161.130  64.400 132.340  0.00  0.00           C  
ATOM   2466  HA  LYS A 182     160.420  64.740 132.960  0.00  0.00           H  
ATOM   2467  CB  LYS A 182     161.210  62.890 132.540  0.00  0.00           C  
ATOM   2468  HB1 LYS A 182     160.320  62.480 132.360  0.00  0.00           H  
ATOM   2469  HB2 LYS A 182     161.490  62.690 133.480  0.00  0.00           H  
ATOM   2470  CG  LYS A 182     162.240  62.340 131.560  0.00  0.00           C  
ATOM   2471  HG1 LYS A 182     163.060  62.910 131.620  0.00  0.00           H  
ATOM   2472  HG2 LYS A 182     161.860  62.410 130.640  0.00  0.00           H  
ATOM   2473  CD  LYS A 182     162.650  60.890 131.790  0.00  0.00           C  
ATOM   2474  HD1 LYS A 182     161.850  60.300 131.690  0.00  0.00           H  
ATOM   2475  HD2 LYS A 182     163.030  60.790 132.710  0.00  0.00           H  
ATOM   2476  CE  LYS A 182     163.710  60.500 130.760  0.00  0.00           C  
ATOM   2477  HE1 LYS A 182     164.310  61.280 130.610  0.00  0.00           H  
ATOM   2478  HE2 LYS A 182     163.250  60.260 129.900  0.00  0.00           H  
ATOM   2479  NZ  LYS A 182     164.570  59.360 131.110  0.00  0.00           N1+
ATOM   2480  HZ1 LYS A 182     165.220  59.190 130.370  0.00  0.00           H  
ATOM   2481  HZ2 LYS A 182     165.070  59.560 131.950  0.00  0.00           H  
ATOM   2482  HZ3 LYS A 182     164.010  58.550 131.250  0.00  0.00           H  
ATOM   2483  C   LYS A 182     162.270  65.270 132.850  0.00  0.00           C  
ATOM   2484  O   LYS A 182     163.150  64.720 133.520  0.00  0.00           O  
ATOM   2485  N   ILE A 183     162.210  66.590 132.650  0.00  0.00           N  
ATOM   2486  H   ILE A 183     161.450  66.980 132.120  0.00  0.00           H  
ATOM   2487  CA  ILE A 183     163.230  67.460 133.190  0.00  0.00           C  
ATOM   2488  HA  ILE A 183     164.100  67.000 133.040  0.00  0.00           H  
ATOM   2489  CB  ILE A 183     163.250  68.780 132.420  0.00  0.00           C  
ATOM   2490  HB  ILE A 183     162.340  69.160 132.600  0.00  0.00           H  
ATOM   2491  CG2 ILE A 183     164.370  69.700 132.920  0.00  0.00           C  
ATOM   2492 1HG2 ILE A 183     164.360  70.550 132.400  0.00  0.00           H  
ATOM   2493 2HG2 ILE A 183     164.230  69.900 133.890  0.00  0.00           H  
ATOM   2494 3HG2 ILE A 183     165.250  69.250 132.800  0.00  0.00           H  
ATOM   2495  CG1 ILE A 183     163.370  68.670 130.910  0.00  0.00           C  
ATOM   2496 1HG1 ILE A 183     162.940  67.820 130.620  0.00  0.00           H  
ATOM   2497 2HG1 ILE A 183     164.340  68.660 130.670  0.00  0.00           H  
ATOM   2498  CD  ILE A 183     162.700  69.830 130.180  0.00  0.00           C  
ATOM   2499  HD1 ILE A 183     162.810  69.710 129.190  0.00  0.00           H  
ATOM   2500  HD2 ILE A 183     161.730  69.850 130.410  0.00  0.00           H  
ATOM   2501  HD3 ILE A 183     163.130  70.690 130.460  0.00  0.00           H  
ATOM   2502  C   ILE A 183     163.080  67.620 134.700  0.00  0.00           C  
ATOM   2503  O   ILE A 183     161.980  67.860 135.190  0.00  0.00           O  
ATOM   2504  N   GLN A 184     164.230  67.730 135.370  0.00  0.00           N  
ATOM   2505  H   GLN A 184     165.080  67.780 134.840  0.00  0.00           H  
ATOM   2506  CA  GLN A 184     164.320  67.780 136.820  0.00  0.00           C  
ATOM   2507  HA  GLN A 184     163.390  67.960 137.130  0.00  0.00           H  
ATOM   2508  CB  GLN A 184     164.940  66.470 137.280  0.00  0.00           C  
ATOM   2509  HB1 GLN A 184     165.240  66.550 138.230  0.00  0.00           H  
ATOM   2510  HB2 GLN A 184     165.720  66.240 136.700  0.00  0.00           H  
ATOM   2511  CG  GLN A 184     163.850  65.400 137.160  0.00  0.00           C  
ATOM   2512  HG1 GLN A 184     163.590  65.310 136.200  0.00  0.00           H  
ATOM   2513  HG2 GLN A 184     163.050  65.690 137.690  0.00  0.00           H  
ATOM   2514  CD  GLN A 184     164.290  64.030 137.670  0.00  0.00           C  
ATOM   2515  OE1 GLN A 184     165.430  63.770 138.050  0.00  0.00           O  
ATOM   2516  NE2 GLN A 184     163.390  63.090 137.990  0.00  0.00           N  
ATOM   2517 1HE2 GLN A 184     162.410  63.280 137.900  0.00  0.00           H  
ATOM   2518 2HE2 GLN A 184     163.700  62.200 138.320  0.00  0.00           H  
ATOM   2519  C   GLN A 184     165.290  68.850 137.320  0.00  0.00           C  
ATOM   2520  O   GLN A 184     165.250  69.190 138.490  0.00  0.00           O  
ATOM   2521  N   ALA A 185     166.050  69.480 136.420  0.00  0.00           N  
ATOM   2522  H   ALA A 185     166.210  69.020 135.550  0.00  0.00           H  
ATOM   2523  CA  ALA A 185     166.650  70.780 136.630  0.00  0.00           C  
ATOM   2524  HA  ALA A 185     166.060  71.220 137.310  0.00  0.00           H  
ATOM   2525  CB  ALA A 185     168.080  70.550 137.100  0.00  0.00           C  
ATOM   2526  HB1 ALA A 185     168.530  71.430 137.260  0.00  0.00           H  
ATOM   2527  HB2 ALA A 185     168.070  70.030 137.950  0.00  0.00           H  
ATOM   2528  HB3 ALA A 185     168.580  70.040 136.400  0.00  0.00           H  
ATOM   2529  C   ALA A 185     166.630  71.710 135.430  0.00  0.00           C  
ATOM   2530  O   ALA A 185     166.900  71.270 134.310  0.00  0.00           O  
ATOM   2531  N   LEU A 186     166.420  73.010 135.670  0.00  0.00           N  
ATOM   2532  H   LEU A 186     165.900  73.310 136.470  0.00  0.00           H  
ATOM   2533  CA  LEU A 186     166.970  73.970 134.740  0.00  0.00           C  
ATOM   2534  HA  LEU A 186     166.970  73.430 133.900  0.00  0.00           H  
ATOM   2535  CB  LEU A 186     166.080  75.200 134.680  0.00  0.00           C  
ATOM   2536  HB1 LEU A 186     166.490  75.850 134.040  0.00  0.00           H  
ATOM   2537  HB2 LEU A 186     166.060  75.610 135.590  0.00  0.00           H  
ATOM   2538  CG  LEU A 186     164.640  74.960 134.240  0.00  0.00           C  
ATOM   2539  HG  LEU A 186     164.160  74.460 134.960  0.00  0.00           H  
ATOM   2540  CD1 LEU A 186     164.080  76.340 133.910  0.00  0.00           C  
ATOM   2541 1HD1 LEU A 186     163.130  76.250 133.610  0.00  0.00           H  
ATOM   2542 2HD1 LEU A 186     164.120  76.920 134.720  0.00  0.00           H  
ATOM   2543 3HD1 LEU A 186     164.620  76.750 133.180  0.00  0.00           H  
ATOM   2544  CD2 LEU A 186     164.560  74.180 132.920  0.00  0.00           C  
ATOM   2545 1HD2 LEU A 186     163.600  74.050 132.670  0.00  0.00           H  
ATOM   2546 2HD2 LEU A 186     165.020  74.700 132.200  0.00  0.00           H  
ATOM   2547 3HD2 LEU A 186     165.000  73.290 133.030  0.00  0.00           H  
ATOM   2548  C   LEU A 186     168.410  74.410 134.980  0.00  0.00           C  
ATOM   2549  O   LEU A 186     168.720  74.620 136.150  0.00  0.00           O  
ATOM   2550  N   LYS A 187     169.300  74.490 133.990  0.00  0.00           N  
ATOM   2551  H   LYS A 187     168.980  74.270 133.070  0.00  0.00           H  
ATOM   2552  CA  LYS A 187     170.690  74.870 134.120  0.00  0.00           C  
ATOM   2553  HA  LYS A 187     170.730  75.390 134.980  0.00  0.00           H  
ATOM   2554  CB  LYS A 187     171.510  73.580 134.140  0.00  0.00           C  
ATOM   2555  HB1 LYS A 187     172.480  73.830 134.170  0.00  0.00           H  
ATOM   2556  HB2 LYS A 187     171.320  73.080 133.300  0.00  0.00           H  
ATOM   2557  CG  LYS A 187     171.240  72.640 135.310  0.00  0.00           C  
ATOM   2558  HG1 LYS A 187     170.410  72.110 135.110  0.00  0.00           H  
ATOM   2559  HG2 LYS A 187     171.090  73.190 136.130  0.00  0.00           H  
ATOM   2560  CD  LYS A 187     172.370  71.660 135.600  0.00  0.00           C  
ATOM   2561  HD1 LYS A 187     173.190  72.170 135.850  0.00  0.00           H  
ATOM   2562  HD2 LYS A 187     172.550  71.110 134.780  0.00  0.00           H  
ATOM   2563  CE  LYS A 187     171.970  70.740 136.750  0.00  0.00           C  
ATOM   2564  HE1 LYS A 187     171.080  70.330 136.540  0.00  0.00           H  
ATOM   2565  HE2 LYS A 187     171.900  71.280 137.590  0.00  0.00           H  
ATOM   2566  NZ  LYS A 187     172.890  69.630 137.040  0.00  0.00           N1+
ATOM   2567  HZ1 LYS A 187     172.530  69.090 137.810  0.00  0.00           H  
ATOM   2568  HZ2 LYS A 187     172.970  69.050 136.230  0.00  0.00           H  
ATOM   2569  HZ3 LYS A 187     173.790  70.000 137.280  0.00  0.00           H  
ATOM   2570  C   LYS A 187     171.200  75.830 133.050  0.00  0.00           C  
ATOM   2571  O   LYS A 187     170.990  75.680 131.850  0.00  0.00           O  
ATOM   2572  N   SER A 188     172.100  76.710 133.490  0.00  0.00           N  
ATOM   2573  H   SER A 188     172.260  76.780 134.470  0.00  0.00           H  
ATOM   2574  CA  SER A 188     172.860  77.580 132.600  0.00  0.00           C  
ATOM   2575  HA  SER A 188     172.190  78.150 132.120  0.00  0.00           H  
ATOM   2576  CB  SER A 188     173.810  78.440 133.430  0.00  0.00           C  
ATOM   2577  HB1 SER A 188     174.550  77.890 133.830  0.00  0.00           H  
ATOM   2578  HB2 SER A 188     173.320  78.920 134.160  0.00  0.00           H  
ATOM   2579  OG  SER A 188     174.390  79.400 132.580  0.00  0.00           O  
ATOM   2580  HG  SER A 188     175.020  79.970 133.110  0.00  0.00           H  
ATOM   2581  C   SER A 188     173.630  76.780 131.570  0.00  0.00           C  
ATOM   2582  O   SER A 188     173.590  77.110 130.380  0.00  0.00           O  
ATOM   2583  N   GLU A 189     174.290  75.670 131.920  0.00  0.00           N  
ATOM   2584  H   GLU A 189     174.250  75.390 132.880  0.00  0.00           H  
ATOM   2585  CA  GLU A 189     175.050  74.850 131.010  0.00  0.00           C  
ATOM   2586  HA  GLU A 189     175.510  75.440 130.350  0.00  0.00           H  
ATOM   2587  CB  GLU A 189     176.090  74.130 131.860  0.00  0.00           C  
ATOM   2588  HB1 GLU A 189     176.620  74.820 132.350  0.00  0.00           H  
ATOM   2589  HB2 GLU A 189     176.690  73.620 131.240  0.00  0.00           H  
ATOM   2590  CG  GLU A 189     175.530  73.150 132.890  0.00  0.00           C  
ATOM   2591  HG1 GLU A 189     175.230  72.330 132.410  0.00  0.00           H  
ATOM   2592  HG2 GLU A 189     174.740  73.580 133.340  0.00  0.00           H  
ATOM   2593  CD  GLU A 189     176.510  72.730 133.970  0.00  0.00           C  
ATOM   2594  OE1 GLU A 189     177.500  73.440 134.270  0.00  0.00           O  
ATOM   2595  OE2 GLU A 189     176.310  71.640 134.540  0.00  0.00           O  
ATOM   2596  C   GLU A 189     174.180  73.990 130.100  0.00  0.00           C  
ATOM   2597  O   GLU A 189     174.660  73.130 129.370  0.00  0.00           O  
ATOM   2598  N   GLU A 190     172.870  74.220 130.020  0.00  0.00           N  
ATOM   2599  H   GLU A 190     172.520  75.000 130.540  0.00  0.00           H  
ATOM   2600  CA  GLU A 190     171.890  73.470 129.260  0.00  0.00           C  
ATOM   2601  HA  GLU A 190     172.440  73.030 128.550  0.00  0.00           H  
ATOM   2602  CB  GLU A 190     171.220  72.420 130.140  0.00  0.00           C  
ATOM   2603  HB1 GLU A 190     170.600  71.900 129.560  0.00  0.00           H  
ATOM   2604  HB2 GLU A 190     170.690  72.910 130.840  0.00  0.00           H  
ATOM   2605  CG  GLU A 190     172.100  71.410 130.870  0.00  0.00           C  
ATOM   2606  HG1 GLU A 190     172.560  71.870 131.630  0.00  0.00           H  
ATOM   2607  HG2 GLU A 190     172.790  71.050 130.230  0.00  0.00           H  
ATOM   2608  CD  GLU A 190     171.280  70.250 131.410  0.00  0.00           C  
ATOM   2609  OE1 GLU A 190     171.210  69.180 130.770  0.00  0.00           O  
ATOM   2610  OE2 GLU A 190     170.680  70.390 132.490  0.00  0.00           O  
ATOM   2611  C   GLU A 190     170.860  74.340 128.550  0.00  0.00           C  
ATOM   2612  O   GLU A 190     170.080  73.830 127.740  0.00  0.00           O  
ATOM   2613  N   LEU A 191     170.900  75.650 128.790  0.00  0.00           N  
ATOM   2614  H   LEU A 191     171.600  75.970 129.430  0.00  0.00           H  
ATOM   2615  CA  LEU A 191     170.030  76.650 128.220  0.00  0.00           C  
ATOM   2616  HA  LEU A 191     169.440  76.170 127.580  0.00  0.00           H  
ATOM   2617  CB  LEU A 191     169.320  77.280 129.420  0.00  0.00           C  
ATOM   2618  HB1 LEU A 191     168.980  78.180 129.150  0.00  0.00           H  
ATOM   2619  HB2 LEU A 191     169.980  77.380 130.160  0.00  0.00           H  
ATOM   2620  CG  LEU A 191     168.140  76.460 129.930  0.00  0.00           C  
ATOM   2621  HG  LEU A 191     168.440  75.540 130.170  0.00  0.00           H  
ATOM   2622  CD1 LEU A 191     167.550  77.160 131.150  0.00  0.00           C  
ATOM   2623 1HD1 LEU A 191     166.770  76.630 131.490  0.00  0.00           H  
ATOM   2624 2HD1 LEU A 191     168.250  77.230 131.860  0.00  0.00           H  
ATOM   2625 3HD1 LEU A 191     167.240  78.080 130.890  0.00  0.00           H  
ATOM   2626  CD2 LEU A 191     167.070  76.440 128.830  0.00  0.00           C  
ATOM   2627 1HD2 LEU A 191     166.280  75.910 129.140  0.00  0.00           H  
ATOM   2628 2HD2 LEU A 191     166.780  77.380 128.630  0.00  0.00           H  
ATOM   2629 3HD2 LEU A 191     167.450  76.020 128.000  0.00  0.00           H  
ATOM   2630  C   LEU A 191     170.730  77.720 127.380  0.00  0.00           C  
ATOM   2631  O   LEU A 191     170.000  78.330 126.620  0.00  0.00           O  
ATOM   2632  N   ASP A 192     172.050  77.890 127.490  0.00  0.00           N  
ATOM   2633  H   ASP A 192     172.510  77.320 128.170  0.00  0.00           H  
ATOM   2634  CA  ASP A 192     172.900  78.800 126.750  0.00  0.00           C  
ATOM   2635  HA  ASP A 192     172.370  79.640 126.870  0.00  0.00           H  
ATOM   2636  CB  ASP A 192     174.280  78.860 127.380  0.00  0.00           C  
ATOM   2637  HB1 ASP A 192     174.180  79.330 128.260  0.00  0.00           H  
ATOM   2638  HB2 ASP A 192     174.860  79.410 126.770  0.00  0.00           H  
ATOM   2639  CG  ASP A 192     175.010  77.550 127.640  0.00  0.00           C  
ATOM   2640  OD1 ASP A 192     174.430  76.490 127.310  0.00  0.00           O  
ATOM   2641  OD2 ASP A 192     176.220  77.490 127.930  0.00  0.00           O  
ATOM   2642  C   ASP A 192     173.000  78.660 125.240  0.00  0.00           C  
ATOM   2643  O   ASP A 192     173.390  79.630 124.580  0.00  0.00           O  
ATOM   2644  N   ILE A 193     172.450  77.600 124.650  0.00  0.00           N  
ATOM   2645  H   ILE A 193     172.240  76.800 125.210  0.00  0.00           H  
ATOM   2646  CA  ILE A 193     172.150  77.570 123.230  0.00  0.00           C  
ATOM   2647  HA  ILE A 193     172.970  77.970 122.820  0.00  0.00           H  
ATOM   2648  CB  ILE A 193     172.050  76.150 122.690  0.00  0.00           C  
ATOM   2649  HB  ILE A 193     171.920  76.190 121.700  0.00  0.00           H  
ATOM   2650  CG2 ILE A 193     173.350  75.410 123.020  0.00  0.00           C  
ATOM   2651 1HG2 ILE A 193     173.300  74.470 122.670  0.00  0.00           H  
ATOM   2652 2HG2 ILE A 193     174.120  75.880 122.590  0.00  0.00           H  
ATOM   2653 3HG2 ILE A 193     173.480  75.390 124.010  0.00  0.00           H  
ATOM   2654  CG1 ILE A 193     170.830  75.410 123.240  0.00  0.00           C  
ATOM   2655 1HG1 ILE A 193     170.020  75.980 123.080  0.00  0.00           H  
ATOM   2656 2HG1 ILE A 193     170.960  75.290 124.220  0.00  0.00           H  
ATOM   2657  CD  ILE A 193     170.560  74.040 122.640  0.00  0.00           C  
ATOM   2658  HD1 ILE A 193     169.750  73.640 123.070  0.00  0.00           H  
ATOM   2659  HD2 ILE A 193     170.410  74.130 121.660  0.00  0.00           H  
ATOM   2660  HD3 ILE A 193     171.350  73.440 122.800  0.00  0.00           H  
ATOM   2661  C   ILE A 193     171.020  78.500 122.820  0.00  0.00           C  
ATOM   2662  O   ILE A 193     170.840  78.690 121.620  0.00  0.00           O  
ATOM   2663  N   PHE A 194     170.240  78.980 123.790  0.00  0.00           N  
ATOM   2664  H   PHE A 194     170.410  78.670 124.720  0.00  0.00           H  
ATOM   2665  CA  PHE A 194     169.160  79.920 123.580  0.00  0.00           C  
ATOM   2666  HA  PHE A 194     169.120  79.920 122.580  0.00  0.00           H  
ATOM   2667  CB  PHE A 194     167.920  79.390 124.300  0.00  0.00           C  
ATOM   2668  HB1 PHE A 194     167.150  79.990 124.090  0.00  0.00           H  
ATOM   2669  HB2 PHE A 194     168.090  79.410 125.280  0.00  0.00           H  
ATOM   2670  CG  PHE A 194     167.520  77.990 123.930  0.00  0.00           C  
ATOM   2671  CD1 PHE A 194     167.470  77.030 124.960  0.00  0.00           C  
ATOM   2672  HD1 PHE A 194     167.760  77.250 125.890  0.00  0.00           H  
ATOM   2673  CE1 PHE A 194     167.000  75.760 124.620  0.00  0.00           C  
ATOM   2674  HE1 PHE A 194     166.870  75.090 125.350  0.00  0.00           H  
ATOM   2675  CZ  PHE A 194     166.700  75.380 123.310  0.00  0.00           C  
ATOM   2676  HZ  PHE A 194     166.430  74.440 123.110  0.00  0.00           H  
ATOM   2677  CE2 PHE A 194     166.780  76.330 122.290  0.00  0.00           C  
ATOM   2678  HE2 PHE A 194     166.510  76.100 121.350  0.00  0.00           H  
ATOM   2679  CD2 PHE A 194     167.240  77.610 122.610  0.00  0.00           C  
ATOM   2680  HD2 PHE A 194     167.370  78.280 121.880  0.00  0.00           H  
ATOM   2681  C   PHE A 194     169.370  81.390 123.930  0.00  0.00           C  
ATOM   2682  O   PHE A 194     168.430  82.160 124.080  0.00  0.00           O  
ATOM   2683  N   ALA A 195     170.650  81.770 124.000  0.00  0.00           N  
ATOM   2684  H   ALA A 195     171.320  81.070 123.750  0.00  0.00           H  
ATOM   2685  CA  ALA A 195     171.200  83.050 124.390  0.00  0.00           C  
ATOM   2686  HA  ALA A 195     170.690  83.350 125.200  0.00  0.00           H  
ATOM   2687  CB  ALA A 195     172.680  82.810 124.680  0.00  0.00           C  
ATOM   2688  HB1 ALA A 195     173.110  83.670 124.960  0.00  0.00           H  
ATOM   2689  HB2 ALA A 195     172.770  82.140 125.420  0.00  0.00           H  
ATOM   2690  HB3 ALA A 195     173.130  82.460 123.860  0.00  0.00           H  
ATOM   2691  C   ALA A 195     170.980  84.150 123.370  0.00  0.00           C  
ATOM   2692  O   ALA A 195     171.380  85.300 123.580  0.00  0.00           O  
ATOM   2693  N   ASN A 196     170.330  83.800 122.260  0.00  0.00           N  
ATOM   2694  H   ASN A 196     170.220  82.830 122.060  0.00  0.00           H  
ATOM   2695  CA  ASN A 196     169.770  84.750 121.320  0.00  0.00           C  
ATOM   2696  HA  ASN A 196     169.800  85.650 121.760  0.00  0.00           H  
ATOM   2697  CB  ASN A 196     170.610  84.600 120.050  0.00  0.00           C  
ATOM   2698  HB1 ASN A 196     170.200  85.140 119.320  0.00  0.00           H  
ATOM   2699  HB2 ASN A 196     170.630  83.640 119.780  0.00  0.00           H  
ATOM   2700  CG  ASN A 196     172.040  85.080 120.290  0.00  0.00           C  
ATOM   2701  OD1 ASN A 196     173.090  84.460 120.400  0.00  0.00           O  
ATOM   2702  ND2 ASN A 196     172.060  86.410 120.400  0.00  0.00           N  
ATOM   2703 1HD2 ASN A 196     171.210  86.930 120.320  0.00  0.00           H  
ATOM   2704 2HD2 ASN A 196     172.930  86.890 120.560  0.00  0.00           H  
ATOM   2705  C   ASN A 196     168.320  84.440 120.960  0.00  0.00           C  
ATOM   2706  O   ASN A 196     167.720  85.260 120.280  0.00  0.00           O  
ATOM   2707  N   SER A 197     167.750  83.310 121.390  0.00  0.00           N  
ATOM   2708  H   SER A 197     168.320  82.570 121.740  0.00  0.00           H  
ATOM   2709  CA  SER A 197     166.310  83.170 121.340  0.00  0.00           C  
ATOM   2710  HA  SER A 197     166.090  83.300 120.370  0.00  0.00           H  
ATOM   2711  CB  SER A 197     165.990  81.780 121.900  0.00  0.00           C  
ATOM   2712  HB1 SER A 197     165.040  81.520 121.710  0.00  0.00           H  
ATOM   2713  HB2 SER A 197     166.150  81.740 122.890  0.00  0.00           H  
ATOM   2714  OG  SER A 197     166.820  80.820 121.300  0.00  0.00           O  
ATOM   2715  HG  SER A 197     166.610  79.920 121.670  0.00  0.00           H  
ATOM   2716  C   SER A 197     165.490  84.240 122.030  0.00  0.00           C  
ATOM   2717  O   SER A 197     165.990  84.830 122.990  0.00  0.00           O  
ATOM   2718  N   SER A 198     164.230  84.490 121.680  0.00  0.00           N  
ATOM   2719  H   SER A 198     163.860  84.000 120.890  0.00  0.00           H  
ATOM   2720  CA  SER A 198     163.350  85.420 122.370  0.00  0.00           C  
ATOM   2721  HA  SER A 198     163.880  85.590 123.200  0.00  0.00           H  
ATOM   2722  CB  SER A 198     163.100  86.710 121.600  0.00  0.00           C  
ATOM   2723  HB1 SER A 198     162.530  87.330 122.140  0.00  0.00           H  
ATOM   2724  HB2 SER A 198     162.640  86.510 120.740  0.00  0.00           H  
ATOM   2725  OG  SER A 198     164.290  87.410 121.280  0.00  0.00           O  
ATOM   2726  HG  SER A 198     164.060  88.240 120.780  0.00  0.00           H  
ATOM   2727  C   SER A 198     161.970  84.820 122.660  0.00  0.00           C  
ATOM   2728  O   SER A 198     160.970  84.970 121.970  0.00  0.00           O  
ATOM   2729  N   LEU A 199     161.890  84.040 123.740  0.00  0.00           N  
ATOM   2730  H   LEU A 199     162.610  84.120 124.430  0.00  0.00           H  
ATOM   2731  CA  LEU A 199     160.830  83.080 123.970  0.00  0.00           C  
ATOM   2732  HA  LEU A 199     160.520  82.770 123.070  0.00  0.00           H  
ATOM   2733  CB  LEU A 199     161.430  81.910 124.750  0.00  0.00           C  
ATOM   2734  HB1 LEU A 199     160.710  81.230 124.890  0.00  0.00           H  
ATOM   2735  HB2 LEU A 199     161.750  82.250 125.630  0.00  0.00           H  
ATOM   2736  CG  LEU A 199     162.600  81.220 124.070  0.00  0.00           C  
ATOM   2737  HG  LEU A 199     163.330  81.900 124.040  0.00  0.00           H  
ATOM   2738  CD1 LEU A 199     162.880  79.940 124.850  0.00  0.00           C  
ATOM   2739 1HD1 LEU A 199     163.650  79.460 124.430  0.00  0.00           H  
ATOM   2740 2HD1 LEU A 199     163.110  80.170 125.800  0.00  0.00           H  
ATOM   2741 3HD1 LEU A 199     162.070  79.360 124.830  0.00  0.00           H  
ATOM   2742  CD2 LEU A 199     162.310  80.710 122.660  0.00  0.00           C  
ATOM   2743 1HD2 LEU A 199     163.130  80.270 122.290  0.00  0.00           H  
ATOM   2744 2HD2 LEU A 199     161.560  80.050 122.690  0.00  0.00           H  
ATOM   2745 3HD2 LEU A 199     162.050  81.480 122.080  0.00  0.00           H  
ATOM   2746  C   LEU A 199     159.580  83.690 124.590  0.00  0.00           C  
ATOM   2747  O   LEU A 199     159.500  83.900 125.800  0.00  0.00           O  
ATOM   2748  N   LYS A 200     158.610  83.980 123.730  0.00  0.00           N  
ATOM   2749  H   LYS A 200     158.830  83.910 122.760  0.00  0.00           H  
ATOM   2750  CA  LYS A 200     157.260  84.390 124.080  0.00  0.00           C  
ATOM   2751  HA  LYS A 200     157.420  85.160 124.700  0.00  0.00           H  
ATOM   2752  CB  LYS A 200     156.440  84.760 122.850  0.00  0.00           C  
ATOM   2753  HB1 LYS A 200     155.520  85.030 123.140  0.00  0.00           H  
ATOM   2754  HB2 LYS A 200     156.380  83.970 122.240  0.00  0.00           H  
ATOM   2755  CG  LYS A 200     157.090  85.920 122.100  0.00  0.00           C  
ATOM   2756  HG1 LYS A 200     157.970  85.630 121.730  0.00  0.00           H  
ATOM   2757  HG2 LYS A 200     157.230  86.690 122.720  0.00  0.00           H  
ATOM   2758  CD  LYS A 200     156.180  86.350 120.960  0.00  0.00           C  
ATOM   2759  HD1 LYS A 200     155.260  86.440 121.330  0.00  0.00           H  
ATOM   2760  HD2 LYS A 200     156.190  85.620 120.270  0.00  0.00           H  
ATOM   2761  CE  LYS A 200     156.530  87.660 120.260  0.00  0.00           C  
ATOM   2762  HE1 LYS A 200     157.490  87.650 119.970  0.00  0.00           H  
ATOM   2763  HE2 LYS A 200     156.370  88.430 120.870  0.00  0.00           H  
ATOM   2764  NZ  LYS A 200     155.690  87.830 119.070  0.00  0.00           N1+
ATOM   2765  HZ1 LYS A 200     155.920  88.690 118.620  0.00  0.00           H  
ATOM   2766  HZ2 LYS A 200     155.850  87.070 118.440  0.00  0.00           H  
ATOM   2767  HZ3 LYS A 200     154.730  87.850 119.340  0.00  0.00           H  
ATOM   2768  C   LYS A 200     156.490  83.240 124.710  0.00  0.00           C  
ATOM   2769  O   LYS A 200     155.440  83.520 125.290  0.00  0.00           O  
ATOM   2770  N   LYS A 201     156.950  82.000 124.530  0.00  0.00           N  
ATOM   2771  H   LYS A 201     157.510  81.790 123.730  0.00  0.00           H  
ATOM   2772  CA  LYS A 201     156.640  80.960 125.490  0.00  0.00           C  
ATOM   2773  HA  LYS A 201     156.520  81.420 126.370  0.00  0.00           H  
ATOM   2774  CB  LYS A 201     155.340  80.240 125.130  0.00  0.00           C  
ATOM   2775  HB1 LYS A 201     155.360  80.030 124.150  0.00  0.00           H  
ATOM   2776  HB2 LYS A 201     154.580  80.860 125.320  0.00  0.00           H  
ATOM   2777  CG  LYS A 201     155.110  78.940 125.900  0.00  0.00           C  
ATOM   2778  HG1 LYS A 201     155.360  79.070 126.860  0.00  0.00           H  
ATOM   2779  HG2 LYS A 201     155.670  78.210 125.500  0.00  0.00           H  
ATOM   2780  CD  LYS A 201     153.640  78.550 125.810  0.00  0.00           C  
ATOM   2781  HD1 LYS A 201     153.120  79.290 126.240  0.00  0.00           H  
ATOM   2782  HD2 LYS A 201     153.530  77.710 126.350  0.00  0.00           H  
ATOM   2783  CE  LYS A 201     153.010  78.290 124.440  0.00  0.00           C  
ATOM   2784  HE1 LYS A 201     153.640  77.730 123.900  0.00  0.00           H  
ATOM   2785  HE2 LYS A 201     152.870  79.170 123.980  0.00  0.00           H  
ATOM   2786  NZ  LYS A 201     151.710  77.600 124.440  0.00  0.00           N1+
ATOM   2787  HZ1 LYS A 201     151.390  77.480 123.500  0.00  0.00           H  
ATOM   2788  HZ2 LYS A 201     151.810  76.700 124.870  0.00  0.00           H  
ATOM   2789  HZ3 LYS A 201     151.040  78.140 124.950  0.00  0.00           H  
ATOM   2790  C   LYS A 201     157.800  79.980 125.530  0.00  0.00           C  
ATOM   2791  O   LYS A 201     158.200  79.570 124.440  0.00  0.00           O  
ATOM   2792  N   LEU A 202     158.160  79.550 126.750  0.00  0.00           N  
ATOM   2793  H   LEU A 202     157.880  80.120 127.520  0.00  0.00           H  
ATOM   2794  CA  LEU A 202     158.900  78.360 127.080  0.00  0.00           C  
ATOM   2795  HA  LEU A 202     159.200  77.920 126.230  0.00  0.00           H  
ATOM   2796  CB  LEU A 202     160.170  78.670 127.870  0.00  0.00           C  
ATOM   2797  HB1 LEU A 202     159.900  79.310 128.590  0.00  0.00           H  
ATOM   2798  HB2 LEU A 202     160.790  79.130 127.230  0.00  0.00           H  
ATOM   2799  CG  LEU A 202     161.000  77.580 128.550  0.00  0.00           C  
ATOM   2800  HG  LEU A 202     160.410  77.170 129.250  0.00  0.00           H  
ATOM   2801  CD1 LEU A 202     161.430  76.390 127.700  0.00  0.00           C  
ATOM   2802 1HD1 LEU A 202     161.960  75.760 128.260  0.00  0.00           H  
ATOM   2803 2HD1 LEU A 202     160.620  75.920 127.350  0.00  0.00           H  
ATOM   2804 3HD1 LEU A 202     161.990  76.710 126.940  0.00  0.00           H  
ATOM   2805  CD2 LEU A 202     162.260  78.280 129.050  0.00  0.00           C  
ATOM   2806 1HD2 LEU A 202     162.850  77.620 129.510  0.00  0.00           H  
ATOM   2807 2HD2 LEU A 202     162.750  78.680 128.270  0.00  0.00           H  
ATOM   2808 3HD2 LEU A 202     162.010  79.000 129.690  0.00  0.00           H  
ATOM   2809  C   LEU A 202     157.920  77.510 127.880  0.00  0.00           C  
ATOM   2810  O   LEU A 202     157.470  77.830 128.970  0.00  0.00           O  
ATOM   2811  N   GLU A 203     157.440  76.390 127.330  0.00  0.00           N  
ATOM   2812  H   GLU A 203     157.740  76.140 126.410  0.00  0.00           H  
ATOM   2813  CA  GLU A 203     156.500  75.520 128.010  0.00  0.00           C  
ATOM   2814  HA  GLU A 203     156.110  76.010 128.790  0.00  0.00           H  
ATOM   2815  CB  GLU A 203     155.340  75.180 127.080  0.00  0.00           C  
ATOM   2816  HB1 GLU A 203     155.560  74.320 126.620  0.00  0.00           H  
ATOM   2817  HB2 GLU A 203     155.260  75.910 126.400  0.00  0.00           H  
ATOM   2818  CG  GLU A 203     153.980  75.020 127.760  0.00  0.00           C  
ATOM   2819  HG1 GLU A 203     153.700  75.880 128.180  0.00  0.00           H  
ATOM   2820  HG2 GLU A 203     154.030  74.310 128.460  0.00  0.00           H  
ATOM   2821  CD  GLU A 203     152.970  74.620 126.690  0.00  0.00           C  
ATOM   2822  OE1 GLU A 203     152.200  75.460 126.180  0.00  0.00           O  
ATOM   2823  OE2 GLU A 203     152.900  73.400 126.460  0.00  0.00           O  
ATOM   2824  C   GLU A 203     157.260  74.320 128.540  0.00  0.00           C  
ATOM   2825  O   GLU A 203     157.940  73.640 127.760  0.00  0.00           O  
ATOM   2826  N   LEU A 204     157.160  74.150 129.860  0.00  0.00           N  
ATOM   2827  H   LEU A 204     156.530  74.770 130.320  0.00  0.00           H  
ATOM   2828  CA  LEU A 204     157.830  73.200 130.720  0.00  0.00           C  
ATOM   2829  HA  LEU A 204     158.140  72.460 130.120  0.00  0.00           H  
ATOM   2830  CB  LEU A 204     159.030  73.850 131.410  0.00  0.00           C  
ATOM   2831  HB1 LEU A 204     159.330  73.220 132.130  0.00  0.00           H  
ATOM   2832  HB2 LEU A 204     158.700  74.700 131.830  0.00  0.00           H  
ATOM   2833  CG  LEU A 204     160.280  74.220 130.610  0.00  0.00           C  
ATOM   2834  HG  LEU A 204     159.950  74.680 129.780  0.00  0.00           H  
ATOM   2835  CD1 LEU A 204     161.200  75.160 131.360  0.00  0.00           C  
ATOM   2836 1HD1 LEU A 204     162.000  75.370 130.790  0.00  0.00           H  
ATOM   2837 2HD1 LEU A 204     160.710  76.010 131.570  0.00  0.00           H  
ATOM   2838 3HD1 LEU A 204     161.500  74.730 132.210  0.00  0.00           H  
ATOM   2839  CD2 LEU A 204     161.090  72.970 130.280  0.00  0.00           C  
ATOM   2840 1HD2 LEU A 204     161.900  73.230 129.760  0.00  0.00           H  
ATOM   2841 2HD2 LEU A 204     161.370  72.520 131.130  0.00  0.00           H  
ATOM   2842 3HD2 LEU A 204     160.530  72.340 129.740  0.00  0.00           H  
ATOM   2843  C   LEU A 204     156.860  72.640 131.740  0.00  0.00           C  
ATOM   2844  O   LEU A 204     157.330  71.940 132.650  0.00  0.00           O  
ATOM   2845  N   SER A 205     155.560  72.840 131.510  0.00  0.00           N  
ATOM   2846  H   SER A 205     155.280  73.470 130.790  0.00  0.00           H  
ATOM   2847  CA  SER A 205     154.540  72.160 132.290  0.00  0.00           C  
ATOM   2848  HA  SER A 205     154.690  72.420 133.240  0.00  0.00           H  
ATOM   2849  CB  SER A 205     153.180  72.550 131.720  0.00  0.00           C  
ATOM   2850  HB1 SER A 205     152.440  72.170 132.280  0.00  0.00           H  
ATOM   2851  HB2 SER A 205     153.090  72.230 130.780  0.00  0.00           H  
ATOM   2852  OG  SER A 205     153.010  73.950 131.700  0.00  0.00           O  
ATOM   2853  HG  SER A 205     152.110  74.170 131.320  0.00  0.00           H  
ATOM   2854  C   SER A 205     154.630  70.660 132.090  0.00  0.00           C  
ATOM   2855  O   SER A 205     154.900  70.200 130.980  0.00  0.00           O  
ATOM   2856  N   SER A 206     154.310  69.920 133.160  0.00  0.00           N  
ATOM   2857  H   SER A 206     153.940  70.430 133.940  0.00  0.00           H  
ATOM   2858  CA  SER A 206     154.420  68.490 133.350  0.00  0.00           C  
ATOM   2859  HA  SER A 206     154.220  68.430 134.330  0.00  0.00           H  
ATOM   2860  CB  SER A 206     153.380  67.640 132.620  0.00  0.00           C  
ATOM   2861  HB1 SER A 206     153.610  66.670 132.650  0.00  0.00           H  
ATOM   2862  HB2 SER A 206     153.270  67.920 131.670  0.00  0.00           H  
ATOM   2863  OG  SER A 206     152.160  67.840 133.290  0.00  0.00           O  
ATOM   2864  HG  SER A 206     151.440  67.300 132.850  0.00  0.00           H  
ATOM   2865  C   SER A 206     155.820  67.990 133.040  0.00  0.00           C  
ATOM   2866  O   SER A 206     156.040  67.110 132.210  0.00  0.00           O  
ATOM   2867  N   ASN A 207     156.800  68.530 133.770  0.00  0.00           N  
ATOM   2868  H   ASN A 207     156.590  69.400 134.210  0.00  0.00           H  
ATOM   2869  CA  ASN A 207     158.130  68.000 134.000  0.00  0.00           C  
ATOM   2870  HA  ASN A 207     158.260  67.120 133.550  0.00  0.00           H  
ATOM   2871  CB  ASN A 207     159.180  68.910 133.360  0.00  0.00           C  
ATOM   2872  HB1 ASN A 207     160.080  68.680 133.720  0.00  0.00           H  
ATOM   2873  HB2 ASN A 207     158.970  69.860 133.580  0.00  0.00           H  
ATOM   2874  CG  ASN A 207     159.180  68.730 131.850  0.00  0.00           C  
ATOM   2875  OD1 ASN A 207     159.880  67.930 131.250  0.00  0.00           O  
ATOM   2876  ND2 ASN A 207     158.350  69.480 131.120  0.00  0.00           N  
ATOM   2877 1HD2 ASN A 207     157.750  70.140 131.570  0.00  0.00           H  
ATOM   2878 2HD2 ASN A 207     158.330  69.380 130.130  0.00  0.00           H  
ATOM   2879  C   ASN A 207     158.230  67.820 135.510  0.00  0.00           C  
ATOM   2880  O   ASN A 207     157.290  68.030 136.270  0.00  0.00           O  
ATOM   2881  N   GLN A 208     159.420  67.430 135.960  0.00  0.00           N  
ATOM   2882  H   GLN A 208     160.150  67.270 135.290  0.00  0.00           H  
ATOM   2883  CA  GLN A 208     159.720  67.230 137.360  0.00  0.00           C  
ATOM   2884  HA  GLN A 208     158.840  67.500 137.750  0.00  0.00           H  
ATOM   2885  CB  GLN A 208     160.050  65.770 137.670  0.00  0.00           C  
ATOM   2886  HB1 GLN A 208     160.060  65.670 138.660  0.00  0.00           H  
ATOM   2887  HB2 GLN A 208     160.960  65.580 137.300  0.00  0.00           H  
ATOM   2888  CG  GLN A 208     159.100  64.710 137.110  0.00  0.00           C  
ATOM   2889  HG1 GLN A 208     158.830  64.960 136.180  0.00  0.00           H  
ATOM   2890  HG2 GLN A 208     158.290  64.650 137.690  0.00  0.00           H  
ATOM   2891  CD  GLN A 208     159.790  63.360 137.080  0.00  0.00           C  
ATOM   2892  OE1 GLN A 208     160.590  62.910 137.900  0.00  0.00           O  
ATOM   2893  NE2 GLN A 208     159.390  62.580 136.070  0.00  0.00           N  
ATOM   2894 1HE2 GLN A 208     158.700  62.910 135.430  0.00  0.00           H  
ATOM   2895 2HE2 GLN A 208     159.780  61.670 135.960  0.00  0.00           H  
ATOM   2896  C   GLN A 208     160.770  68.160 137.970  0.00  0.00           C  
ATOM   2897  O   GLN A 208     161.480  67.670 138.840  0.00  0.00           O  
ATOM   2898  N   ILE A 209     160.890  69.420 137.560  0.00  0.00           N  
ATOM   2899  H   ILE A 209     160.170  69.730 136.940  0.00  0.00           H  
ATOM   2900  CA  ILE A 209     161.890  70.420 137.860  0.00  0.00           C  
ATOM   2901  HA  ILE A 209     162.730  69.950 137.580  0.00  0.00           H  
ATOM   2902  CB  ILE A 209     161.840  71.720 137.060  0.00  0.00           C  
ATOM   2903  HB  ILE A 209     161.090  72.280 137.400  0.00  0.00           H  
ATOM   2904  CG2 ILE A 209     163.200  72.390 137.260  0.00  0.00           C  
ATOM   2905 1HG2 ILE A 209     163.220  73.250 136.750  0.00  0.00           H  
ATOM   2906 2HG2 ILE A 209     163.340  72.570 138.230  0.00  0.00           H  
ATOM   2907 3HG2 ILE A 209     163.920  71.790 136.920  0.00  0.00           H  
ATOM   2908  CG1 ILE A 209     161.500  71.550 135.580  0.00  0.00           C  
ATOM   2909 1HG1 ILE A 209     160.650  71.030 135.500  0.00  0.00           H  
ATOM   2910 2HG1 ILE A 209     162.240  71.050 135.130  0.00  0.00           H  
ATOM   2911  CD  ILE A 209     161.320  72.890 134.880  0.00  0.00           C  
ATOM   2912  HD1 ILE A 209     161.100  72.740 133.920  0.00  0.00           H  
ATOM   2913  HD2 ILE A 209     160.580  73.400 135.320  0.00  0.00           H  
ATOM   2914  HD3 ILE A 209     162.170  73.420 134.950  0.00  0.00           H  
ATOM   2915  C   ILE A 209     161.810  70.760 139.340  0.00  0.00           C  
ATOM   2916  O   ILE A 209     160.790  71.300 139.770  0.00  0.00           O  
ATOM   2917  N   LYS A 210     162.840  70.450 140.120  0.00  0.00           N  
ATOM   2918  H   LYS A 210     163.560  69.880 139.720  0.00  0.00           H  
ATOM   2919  CA  LYS A 210     163.010  70.860 141.500  0.00  0.00           C  
ATOM   2920  HA  LYS A 210     162.140  71.300 141.730  0.00  0.00           H  
ATOM   2921  CB  LYS A 210     163.260  69.670 142.420  0.00  0.00           C  
ATOM   2922  HB1 LYS A 210     163.430  69.980 143.360  0.00  0.00           H  
ATOM   2923  HB2 LYS A 210     164.050  69.140 142.100  0.00  0.00           H  
ATOM   2924  CG  LYS A 210     161.990  68.820 142.360  0.00  0.00           C  
ATOM   2925  HG1 LYS A 210     161.840  68.520 141.420  0.00  0.00           H  
ATOM   2926  HG2 LYS A 210     161.210  69.370 142.660  0.00  0.00           H  
ATOM   2927  CD  LYS A 210     162.110  67.590 143.270  0.00  0.00           C  
ATOM   2928  HD1 LYS A 210     162.260  67.890 144.210  0.00  0.00           H  
ATOM   2929  HD2 LYS A 210     162.880  67.030 142.970  0.00  0.00           H  
ATOM   2930  CE  LYS A 210     160.840  66.750 143.220  0.00  0.00           C  
ATOM   2931  HE1 LYS A 210     160.730  66.360 142.310  0.00  0.00           H  
ATOM   2932  HE2 LYS A 210     160.050  67.320 143.440  0.00  0.00           H  
ATOM   2933  NZ  LYS A 210     160.910  65.650 144.190  0.00  0.00           N1+
ATOM   2934  HZ1 LYS A 210     160.070  65.110 144.140  0.00  0.00           H  
ATOM   2935  HZ2 LYS A 210     161.690  65.070 143.980  0.00  0.00           H  
ATOM   2936  HZ3 LYS A 210     161.010  66.020 145.110  0.00  0.00           H  
ATOM   2937  C   LYS A 210     164.170  71.840 141.630  0.00  0.00           C  
ATOM   2938  O   LYS A 210     164.360  72.380 142.720  0.00  0.00           O  
ATOM   2939  N   GLU A 211     164.970  72.100 140.600  0.00  0.00           N  
ATOM   2940  H   GLU A 211     164.760  71.670 139.720  0.00  0.00           H  
ATOM   2941  CA  GLU A 211     166.130  72.960 140.670  0.00  0.00           C  
ATOM   2942  HA  GLU A 211     166.100  73.400 141.570  0.00  0.00           H  
ATOM   2943  CB  GLU A 211     167.370  72.090 140.500  0.00  0.00           C  
ATOM   2944  HB1 GLU A 211     167.190  71.430 139.770  0.00  0.00           H  
ATOM   2945  HB2 GLU A 211     167.530  71.600 141.360  0.00  0.00           H  
ATOM   2946  CG  GLU A 211     168.640  72.860 140.150  0.00  0.00           C  
ATOM   2947  HG1 GLU A 211     168.450  73.430 139.350  0.00  0.00           H  
ATOM   2948  HG2 GLU A 211     169.350  72.200 139.930  0.00  0.00           H  
ATOM   2949  CD  GLU A 211     169.180  73.770 141.240  0.00  0.00           C  
ATOM   2950  OE1 GLU A 211     168.430  74.690 141.620  0.00  0.00           O  
ATOM   2951  OE2 GLU A 211     170.270  73.460 141.770  0.00  0.00           O  
ATOM   2952  C   GLU A 211     166.090  74.060 139.620  0.00  0.00           C  
ATOM   2953  O   GLU A 211     165.960  73.730 138.440  0.00  0.00           O  
ATOM   2954  N   PHE A 212     166.370  75.320 139.980  0.00  0.00           N  
ATOM   2955  H   PHE A 212     166.560  75.470 140.950  0.00  0.00           H  
ATOM   2956  CA  PHE A 212     166.430  76.490 139.130  0.00  0.00           C  
ATOM   2957  HA  PHE A 212     166.270  76.180 138.190  0.00  0.00           H  
ATOM   2958  CB  PHE A 212     165.310  77.510 139.290  0.00  0.00           C  
ATOM   2959  HB1 PHE A 212     165.380  78.190 138.560  0.00  0.00           H  
ATOM   2960  HB2 PHE A 212     165.410  77.970 140.170  0.00  0.00           H  
ATOM   2961  CG  PHE A 212     163.950  76.870 139.230  0.00  0.00           C  
ATOM   2962  CD1 PHE A 212     163.430  76.420 138.010  0.00  0.00           C  
ATOM   2963  HD1 PHE A 212     163.840  76.750 137.160  0.00  0.00           H  
ATOM   2964  CE1 PHE A 212     162.360  75.530 137.930  0.00  0.00           C  
ATOM   2965  HE1 PHE A 212     162.070  75.160 137.050  0.00  0.00           H  
ATOM   2966  CZ  PHE A 212     161.700  75.160 139.110  0.00  0.00           C  
ATOM   2967  HZ  PHE A 212     160.920  74.540 139.090  0.00  0.00           H  
ATOM   2968  CE2 PHE A 212     162.170  75.690 140.320  0.00  0.00           C  
ATOM   2969  HE2 PHE A 212     161.680  75.450 141.160  0.00  0.00           H  
ATOM   2970  CD2 PHE A 212     163.280  76.530 140.410  0.00  0.00           C  
ATOM   2971  HD2 PHE A 212     163.590  76.880 141.290  0.00  0.00           H  
ATOM   2972  C   PHE A 212     167.820  77.060 139.380  0.00  0.00           C  
ATOM   2973  O   PHE A 212     168.010  77.890 140.260  0.00  0.00           O  
ATOM   2974  N   SER A 213     168.810  76.510 138.680  0.00  0.00           N  
ATOM   2975  H   SER A 213     168.570  75.930 137.900  0.00  0.00           H  
ATOM   2976  CA  SER A 213     170.220  76.700 138.970  0.00  0.00           C  
ATOM   2977  HA  SER A 213     170.410  76.720 139.950  0.00  0.00           H  
ATOM   2978  CB  SER A 213     170.950  75.480 138.400  0.00  0.00           C  
ATOM   2979  HB1 SER A 213     170.740  75.340 137.430  0.00  0.00           H  
ATOM   2980  HB2 SER A 213     170.730  74.650 138.910  0.00  0.00           H  
ATOM   2981  OG  SER A 213     172.330  75.720 138.520  0.00  0.00           O  
ATOM   2982  HG  SER A 213     172.840  74.940 138.160  0.00  0.00           H  
ATOM   2983  C   SER A 213     170.650  78.090 138.550  0.00  0.00           C  
ATOM   2984  O   SER A 213     170.050  78.590 137.600  0.00  0.00           O  
ATOM   2985  N   PRO A 214     171.570  78.750 139.260  0.00  0.00           N  
ATOM   2986  CD  PRO A 214     172.230  78.400 140.510  0.00  0.00           C  
ATOM   2987  HD1 PRO A 214     172.670  77.510 140.440  0.00  0.00           H  
ATOM   2988  HD2 PRO A 214     171.570  78.390 141.260  0.00  0.00           H  
ATOM   2989  CG  PRO A 214     173.240  79.530 140.650  0.00  0.00           C  
ATOM   2990  HG1 PRO A 214     174.070  79.320 140.140  0.00  0.00           H  
ATOM   2991  HG2 PRO A 214     173.470  79.680 141.610  0.00  0.00           H  
ATOM   2992  CB  PRO A 214     172.570  80.770 140.070  0.00  0.00           C  
ATOM   2993  HB1 PRO A 214     173.240  81.410 139.700  0.00  0.00           H  
ATOM   2994  HB2 PRO A 214     172.010  81.230 140.750  0.00  0.00           H  
ATOM   2995  CA  PRO A 214     171.710  80.160 138.960  0.00  0.00           C  
ATOM   2996  HA  PRO A 214     170.790  80.540 138.950  0.00  0.00           H  
ATOM   2997  C   PRO A 214     172.240  80.440 137.560  0.00  0.00           C  
ATOM   2998  O   PRO A 214     173.140  79.730 137.120  0.00  0.00           O  
ATOM   2999  N   GLY A 215     171.760  81.530 136.950  0.00  0.00           N  
ATOM   3000  H   GLY A 215     171.170  82.130 137.480  0.00  0.00           H  
ATOM   3001  CA  GLY A 215     172.030  81.910 135.580  0.00  0.00           C  
ATOM   3002  HA1 GLY A 215     173.010  81.790 135.410  0.00  0.00           H  
ATOM   3003  HA2 GLY A 215     171.790  82.880 135.470  0.00  0.00           H  
ATOM   3004  C   GLY A 215     171.220  81.060 134.620  0.00  0.00           C  
ATOM   3005  O   GLY A 215     171.470  81.160 133.420  0.00  0.00           O  
ATOM   3006  N   CYS A 216     170.170  80.320 135.010  0.00  0.00           N  
ATOM   3007  H   CYS A 216     169.860  80.400 135.960  0.00  0.00           H  
ATOM   3008  CA  CYS A 216     169.460  79.420 134.130  0.00  0.00           C  
ATOM   3009  HA  CYS A 216     170.220  79.070 133.570  0.00  0.00           H  
ATOM   3010  CB  CYS A 216     168.870  78.210 134.840  0.00  0.00           C  
ATOM   3011  HB1 CYS A 216     169.660  77.780 135.270  0.00  0.00           H  
ATOM   3012  HB2 CYS A 216     168.540  77.630 134.090  0.00  0.00           H  
ATOM   3013  SG  CYS A 216     167.560  78.570 136.040  0.00  0.00           S  
ATOM   3014  HG  CYS A 216     167.240  77.720 136.450  0.00  0.00           H  
ATOM   3015  C   CYS A 216     168.510  80.110 133.150  0.00  0.00           C  
ATOM   3016  O   CYS A 216     168.730  79.960 131.950  0.00  0.00           O  
ATOM   3017  N   PHE A 217     167.600  80.920 133.700  0.00  0.00           N  
ATOM   3018  H   PHE A 217     167.520  80.970 134.700  0.00  0.00           H  
ATOM   3019  CA  PHE A 217     166.730  81.730 132.880  0.00  0.00           C  
ATOM   3020  HA  PHE A 217     166.310  81.120 132.210  0.00  0.00           H  
ATOM   3021  CB  PHE A 217     165.680  82.380 133.790  0.00  0.00           C  
ATOM   3022  HB1 PHE A 217     165.150  83.040 133.260  0.00  0.00           H  
ATOM   3023  HB2 PHE A 217     166.140  82.860 134.540  0.00  0.00           H  
ATOM   3024  CG  PHE A 217     164.730  81.380 134.390  0.00  0.00           C  
ATOM   3025  CD1 PHE A 217     164.100  80.480 133.510  0.00  0.00           C  
ATOM   3026  HD1 PHE A 217     164.220  80.590 132.520  0.00  0.00           H  
ATOM   3027  CE1 PHE A 217     163.300  79.430 133.990  0.00  0.00           C  
ATOM   3028  HE1 PHE A 217     162.800  78.840 133.360  0.00  0.00           H  
ATOM   3029  CZ  PHE A 217     163.220  79.230 135.370  0.00  0.00           C  
ATOM   3030  HZ  PHE A 217     162.690  78.470 135.730  0.00  0.00           H  
ATOM   3031  CE2 PHE A 217     163.880  80.090 136.250  0.00  0.00           C  
ATOM   3032  HE2 PHE A 217     163.800  79.940 137.240  0.00  0.00           H  
ATOM   3033  CD2 PHE A 217     164.660  81.160 135.770  0.00  0.00           C  
ATOM   3034  HD2 PHE A 217     165.160  81.750 136.400  0.00  0.00           H  
ATOM   3035  C   PHE A 217     167.540  82.800 132.160  0.00  0.00           C  
ATOM   3036  O   PHE A 217     167.090  83.200 131.090  0.00  0.00           O  
ATOM   3037  N   HIS A 218     168.650  83.310 132.700  0.00  0.00           N  
ATOM   3038  H   HIS A 218     168.950  83.010 133.610  0.00  0.00           H  
ATOM   3039  CA  HIS A 218     169.420  84.300 131.970  0.00  0.00           C  
ATOM   3040  HA  HIS A 218     168.740  84.810 131.450  0.00  0.00           H  
ATOM   3041  CB  HIS A 218     170.150  85.170 132.990  0.00  0.00           C  
ATOM   3042  HB1 HIS A 218     170.890  84.630 133.380  0.00  0.00           H  
ATOM   3043  HB2 HIS A 218     169.500  85.410 133.710  0.00  0.00           H  
ATOM   3044  CG  HIS A 218     170.760  86.450 132.490  0.00  0.00           C  
ATOM   3045  ND1 HIS A 218     170.040  87.620 132.220  0.00  0.00           N  
ATOM   3046  HD1 HIS A 218     169.080  87.810 132.430  0.00  0.00           H  
ATOM   3047  CE1 HIS A 218     170.930  88.420 131.620  0.00  0.00           C  
ATOM   3048  HE1 HIS A 218     170.700  89.310 131.220  0.00  0.00           H  
ATOM   3049  NE2 HIS A 218     172.160  87.900 131.620  0.00  0.00           N1+
ATOM   3050  HE2 HIS A 218     172.990  88.340 131.280  0.00  0.00           H  
ATOM   3051  CD2 HIS A 218     172.080  86.640 132.180  0.00  0.00           C  
ATOM   3052  HD2 HIS A 218     172.830  86.000 132.330  0.00  0.00           H  
ATOM   3053  C   HIS A 218     170.360  83.740 130.910  0.00  0.00           C  
ATOM   3054  O   HIS A 218     171.000  84.540 130.230  0.00  0.00           O  
ATOM   3055  N   ALA A 219     170.450  82.420 130.770  0.00  0.00           N  
ATOM   3056  H   ALA A 219     170.150  81.860 131.540  0.00  0.00           H  
ATOM   3057  CA  ALA A 219     170.950  81.710 129.600  0.00  0.00           C  
ATOM   3058  HA  ALA A 219     171.690  82.330 129.330  0.00  0.00           H  
ATOM   3059  CB  ALA A 219     171.460  80.330 130.000  0.00  0.00           C  
ATOM   3060  HB1 ALA A 219     171.800  79.850 129.190  0.00  0.00           H  
ATOM   3061  HB2 ALA A 219     172.200  80.430 130.660  0.00  0.00           H  
ATOM   3062  HB3 ALA A 219     170.710  79.800 130.410  0.00  0.00           H  
ATOM   3063  C   ALA A 219     170.110  81.690 128.330  0.00  0.00           C  
ATOM   3064  O   ALA A 219     170.580  81.530 127.210  0.00  0.00           O  
ATOM   3065  N   ILE A 220     168.800  81.930 128.470  0.00  0.00           N  
ATOM   3066  H   ILE A 220     168.420  81.750 129.380  0.00  0.00           H  
ATOM   3067  CA  ILE A 220     167.860  82.420 127.480  0.00  0.00           C  
ATOM   3068  HA  ILE A 220     168.060  81.890 126.660  0.00  0.00           H  
ATOM   3069  CB  ILE A 220     166.420  82.110 127.870  0.00  0.00           C  
ATOM   3070  HB  ILE A 220     166.150  82.700 128.630  0.00  0.00           H  
ATOM   3071  CG2 ILE A 220     165.540  82.380 126.650  0.00  0.00           C  
ATOM   3072 1HG2 ILE A 220     164.590  82.180 126.880  0.00  0.00           H  
ATOM   3073 2HG2 ILE A 220     165.630  83.340 126.380  0.00  0.00           H  
ATOM   3074 3HG2 ILE A 220     165.830  81.790 125.890  0.00  0.00           H  
ATOM   3075  CG1 ILE A 220     166.250  80.690 128.400  0.00  0.00           C  
ATOM   3076 1HG1 ILE A 220     166.980  80.520 129.060  0.00  0.00           H  
ATOM   3077 2HG1 ILE A 220     166.340  80.060 127.630  0.00  0.00           H  
ATOM   3078  CD  ILE A 220     164.920  80.410 129.090  0.00  0.00           C  
ATOM   3079  HD1 ILE A 220     164.900  79.460 129.400  0.00  0.00           H  
ATOM   3080  HD2 ILE A 220     164.820  81.020 129.870  0.00  0.00           H  
ATOM   3081  HD3 ILE A 220     164.170  80.560 128.450  0.00  0.00           H  
ATOM   3082  C   ILE A 220     168.110  83.880 127.130  0.00  0.00           C  
ATOM   3083  O   ILE A 220     168.240  84.760 127.980  0.00  0.00           O  
ATOM   3084  N   GLY A 221     168.000  84.300 125.870  0.00  0.00           N  
ATOM   3085  H   GLY A 221     167.700  83.640 125.180  0.00  0.00           H  
ATOM   3086  CA  GLY A 221     168.290  85.650 125.440  0.00  0.00           C  
ATOM   3087  HA1 GLY A 221     168.340  85.630 124.440  0.00  0.00           H  
ATOM   3088  HA2 GLY A 221     169.190  85.880 125.820  0.00  0.00           H  
ATOM   3089  C   GLY A 221     167.280  86.710 125.860  0.00  0.00           C  
ATOM   3090  O   GLY A 221     167.620  87.780 126.360  0.00  0.00           O  
ATOM   3091  N   ARG A 222     166.010  86.300 125.750  0.00  0.00           N  
ATOM   3092  H   ARG A 222     165.830  85.520 125.150  0.00  0.00           H  
ATOM   3093  CA  ARG A 222     164.890  86.900 126.430  0.00  0.00           C  
ATOM   3094  HA  ARG A 222     165.360  87.390 127.160  0.00  0.00           H  
ATOM   3095  CB  ARG A 222     164.040  87.810 125.550  0.00  0.00           C  
ATOM   3096  HB1 ARG A 222     163.230  88.080 126.070  0.00  0.00           H  
ATOM   3097  HB2 ARG A 222     163.760  87.290 124.740  0.00  0.00           H  
ATOM   3098  CG  ARG A 222     164.760  89.070 125.090  0.00  0.00           C  
ATOM   3099  HG1 ARG A 222     164.140  89.620 124.530  0.00  0.00           H  
ATOM   3100  HG2 ARG A 222     165.560  88.810 124.540  0.00  0.00           H  
ATOM   3101  CD  ARG A 222     165.220  89.900 126.280  0.00  0.00           C  
ATOM   3102  HD1 ARG A 222     165.850  89.350 126.840  0.00  0.00           H  
ATOM   3103  HD2 ARG A 222     164.420  90.150 126.830  0.00  0.00           H  
ATOM   3104  NE  ARG A 222     165.920  91.140 125.940  0.00  0.00           N  
ATOM   3105  HE  ARG A 222     165.390  91.980 125.990  0.00  0.00           H  
ATOM   3106  CZ  ARG A 222     167.210  91.260 125.570  0.00  0.00           C  
ATOM   3107  NH1 ARG A 222     167.630  92.480 125.200  0.00  0.00           N  
ATOM   3108 1HH1 ARG A 222     166.990  93.250 125.210  0.00  0.00           H  
ATOM   3109 2HH1 ARG A 222     168.580  92.620 124.920  0.00  0.00           H  
ATOM   3110  NH2 ARG A 222     168.080  90.280 125.340  0.00  0.00           N  
ATOM   3111 1HH2 ARG A 222     167.800  89.330 125.440  0.00  0.00           H  
ATOM   3112 2HH2 ARG A 222     169.020  90.500 125.070  0.00  0.00           H  
ATOM   3113  C   ARG A 222     163.900  85.840 126.880  0.00  0.00           C  
ATOM   3114  O   ARG A 222     163.590  84.940 126.110  0.00  0.00           O  
ATOM   3115  N   LEU A 223     163.360  85.980 128.100  0.00  0.00           N  
ATOM   3116  H   LEU A 223     163.720  86.670 128.730  0.00  0.00           H  
ATOM   3117  CA  LEU A 223     162.260  85.140 128.520  0.00  0.00           C  
ATOM   3118  HA  LEU A 223     161.970  84.530 127.780  0.00  0.00           H  
ATOM   3119  CB  LEU A 223     162.790  84.360 129.720  0.00  0.00           C  
ATOM   3120  HB1 LEU A 223     162.970  85.000 130.470  0.00  0.00           H  
ATOM   3121  HB2 LEU A 223     163.640  83.900 129.460  0.00  0.00           H  
ATOM   3122  CG  LEU A 223     161.770  83.320 130.180  0.00  0.00           C  
ATOM   3123  HG  LEU A 223     160.930  83.770 130.470  0.00  0.00           H  
ATOM   3124  CD1 LEU A 223     161.230  82.380 129.110  0.00  0.00           C  
ATOM   3125 1HD1 LEU A 223     160.570  81.750 129.520  0.00  0.00           H  
ATOM   3126 2HD1 LEU A 223     160.770  82.910 128.400  0.00  0.00           H  
ATOM   3127 3HD1 LEU A 223     161.990  81.860 128.710  0.00  0.00           H  
ATOM   3128  CD2 LEU A 223     162.490  82.580 131.300  0.00  0.00           C  
ATOM   3129 1HD2 LEU A 223     161.890  81.870 131.670  0.00  0.00           H  
ATOM   3130 2HD2 LEU A 223     163.320  82.160 130.940  0.00  0.00           H  
ATOM   3131 3HD2 LEU A 223     162.730  83.220 132.030  0.00  0.00           H  
ATOM   3132  C   LEU A 223     161.080  86.030 128.880  0.00  0.00           C  
ATOM   3133  O   LEU A 223     160.970  86.690 129.910  0.00  0.00           O  
ATOM   3134  N   PHE A 224     160.080  86.000 127.990  0.00  0.00           N  
ATOM   3135  H   PHE A 224     160.210  85.460 127.160  0.00  0.00           H  
ATOM   3136  CA  PHE A 224     158.820  86.690 128.150  0.00  0.00           C  
ATOM   3137  HA  PHE A 224     159.070  87.430 128.770  0.00  0.00           H  
ATOM   3138  CB  PHE A 224     158.330  87.250 126.820  0.00  0.00           C  
ATOM   3139  HB1 PHE A 224     157.540  87.830 127.020  0.00  0.00           H  
ATOM   3140  HB2 PHE A 224     158.040  86.470 126.260  0.00  0.00           H  
ATOM   3141  CG  PHE A 224     159.270  88.070 125.960  0.00  0.00           C  
ATOM   3142  CD1 PHE A 224     159.760  89.220 126.590  0.00  0.00           C  
ATOM   3143  HD1 PHE A 224     159.480  89.430 127.520  0.00  0.00           H  
ATOM   3144  CE1 PHE A 224     160.650  90.080 125.920  0.00  0.00           C  
ATOM   3145  HE1 PHE A 224     161.040  90.890 126.370  0.00  0.00           H  
ATOM   3146  CZ  PHE A 224     160.970  89.760 124.600  0.00  0.00           C  
ATOM   3147  HZ  PHE A 224     161.610  90.350 124.100  0.00  0.00           H  
ATOM   3148  CE2 PHE A 224     160.430  88.650 123.950  0.00  0.00           C  
ATOM   3149  HE2 PHE A 224     160.700  88.440 123.010  0.00  0.00           H  
ATOM   3150  CD2 PHE A 224     159.510  87.820 124.610  0.00  0.00           C  
ATOM   3151  HD2 PHE A 224     159.040  87.080 124.130  0.00  0.00           H  
ATOM   3152  C   PHE A 224     157.730  85.880 128.850  0.00  0.00           C  
ATOM   3153  O   PHE A 224     157.030  86.370 129.730  0.00  0.00           O  
ATOM   3154  N   GLY A 225     157.580  84.580 128.590  0.00  0.00           N  
ATOM   3155  H   GLY A 225     158.270  84.140 128.010  0.00  0.00           H  
ATOM   3156  CA  GLY A 225     156.490  83.770 129.090  0.00  0.00           C  
ATOM   3157  HA1 GLY A 225     155.810  83.690 128.370  0.00  0.00           H  
ATOM   3158  HA2 GLY A 225     156.090  84.240 129.880  0.00  0.00           H  
ATOM   3159  C   GLY A 225     156.980  82.390 129.500  0.00  0.00           C  
ATOM   3160  O   GLY A 225     157.510  81.630 128.680  0.00  0.00           O  
ATOM   3161  N   LEU A 226     156.740  81.960 130.740  0.00  0.00           N  
ATOM   3162  H   LEU A 226     156.340  82.630 131.370  0.00  0.00           H  
ATOM   3163  CA  LEU A 226     156.990  80.630 131.280  0.00  0.00           C  
ATOM   3164  HA  LEU A 226     157.300  80.030 130.540  0.00  0.00           H  
ATOM   3165  CB  LEU A 226     158.040  80.850 132.370  0.00  0.00           C  
ATOM   3166  HB1 LEU A 226     157.670  81.510 133.020  0.00  0.00           H  
ATOM   3167  HB2 LEU A 226     158.850  81.230 131.930  0.00  0.00           H  
ATOM   3168  CG  LEU A 226     158.480  79.630 133.170  0.00  0.00           C  
ATOM   3169  HG  LEU A 226     157.690  79.200 133.610  0.00  0.00           H  
ATOM   3170  CD1 LEU A 226     159.160  78.630 132.250  0.00  0.00           C  
ATOM   3171 1HD1 LEU A 226     159.450  77.830 132.780  0.00  0.00           H  
ATOM   3172 2HD1 LEU A 226     158.520  78.340 131.540  0.00  0.00           H  
ATOM   3173 3HD1 LEU A 226     159.960  79.060 131.830  0.00  0.00           H  
ATOM   3174  CD2 LEU A 226     159.530  80.110 134.170  0.00  0.00           C  
ATOM   3175 1HD2 LEU A 226     159.850  79.340 134.720  0.00  0.00           H  
ATOM   3176 2HD2 LEU A 226     160.300  80.510 133.680  0.00  0.00           H  
ATOM   3177 3HD2 LEU A 226     159.130  80.800 134.770  0.00  0.00           H  
ATOM   3178  C   LEU A 226     155.750  79.940 131.800  0.00  0.00           C  
ATOM   3179  O   LEU A 226     154.840  80.500 132.420  0.00  0.00           O  
ATOM   3180  N   PHE A 227     155.690  78.620 131.590  0.00  0.00           N  
ATOM   3181  H   PHE A 227     156.470  78.160 131.170  0.00  0.00           H  
ATOM   3182  CA  PHE A 227     154.530  77.840 131.960  0.00  0.00           C  
ATOM   3183  HA  PHE A 227     153.940  78.400 132.540  0.00  0.00           H  
ATOM   3184  CB  PHE A 227     153.630  77.460 130.790  0.00  0.00           C  
ATOM   3185  HB1 PHE A 227     152.900  76.870 131.140  0.00  0.00           H  
ATOM   3186  HB2 PHE A 227     154.180  76.950 130.120  0.00  0.00           H  
ATOM   3187  CG  PHE A 227     152.990  78.620 130.070  0.00  0.00           C  
ATOM   3188  CD1 PHE A 227     153.780  79.470 129.290  0.00  0.00           C  
ATOM   3189  HD1 PHE A 227     154.760  79.310 129.230  0.00  0.00           H  
ATOM   3190  CE1 PHE A 227     153.210  80.550 128.590  0.00  0.00           C  
ATOM   3191  HE1 PHE A 227     153.770  81.090 127.960  0.00  0.00           H  
ATOM   3192  CZ  PHE A 227     151.860  80.870 128.780  0.00  0.00           C  
ATOM   3193  HZ  PHE A 227     151.470  81.690 128.360  0.00  0.00           H  
ATOM   3194  CE2 PHE A 227     151.060  80.040 129.560  0.00  0.00           C  
ATOM   3195  HE2 PHE A 227     150.080  80.210 129.630  0.00  0.00           H  
ATOM   3196  CD2 PHE A 227     151.640  78.960 130.250  0.00  0.00           C  
ATOM   3197  HD2 PHE A 227     151.080  78.420 130.880  0.00  0.00           H  
ATOM   3198  C   PHE A 227     155.120  76.630 132.670  0.00  0.00           C  
ATOM   3199  O   PHE A 227     155.780  75.800 132.050  0.00  0.00           O  
ATOM   3200  N   LEU A 228     154.880  76.530 133.980  0.00  0.00           N  
ATOM   3201  H   LEU A 228     154.310  77.240 134.380  0.00  0.00           H  
ATOM   3202  CA  LEU A 228     155.360  75.500 134.890  0.00  0.00           C  
ATOM   3203  HA  LEU A 228     155.820  74.770 134.390  0.00  0.00           H  
ATOM   3204  CB  LEU A 228     156.360  76.140 135.830  0.00  0.00           C  
ATOM   3205  HB1 LEU A 228     156.490  75.520 136.610  0.00  0.00           H  
ATOM   3206  HB2 LEU A 228     155.970  77.000 136.150  0.00  0.00           H  
ATOM   3207  CG  LEU A 228     157.730  76.430 135.210  0.00  0.00           C  
ATOM   3208  HG  LEU A 228     157.570  76.950 134.370  0.00  0.00           H  
ATOM   3209  CD1 LEU A 228     158.590  77.190 136.220  0.00  0.00           C  
ATOM   3210 1HD1 LEU A 228     159.490  77.380 135.820  0.00  0.00           H  
ATOM   3211 2HD1 LEU A 228     158.140  78.050 136.460  0.00  0.00           H  
ATOM   3212 3HD1 LEU A 228     158.710  76.630 137.040  0.00  0.00           H  
ATOM   3213  CD2 LEU A 228     158.490  75.160 134.860  0.00  0.00           C  
ATOM   3214 1HD2 LEU A 228     159.370  75.400 134.460  0.00  0.00           H  
ATOM   3215 2HD2 LEU A 228     158.630  74.620 135.690  0.00  0.00           H  
ATOM   3216 3HD2 LEU A 228     157.960  74.630 134.200  0.00  0.00           H  
ATOM   3217  C   LEU A 228     154.150  74.920 135.610  0.00  0.00           C  
ATOM   3218  O   LEU A 228     154.220  74.640 136.810  0.00  0.00           O  
ATOM   3219  N   ASN A 229     153.070  74.610 134.890  0.00  0.00           N  
ATOM   3220  H   ASN A 229     153.080  74.870 133.920  0.00  0.00           H  
ATOM   3221  CA  ASN A 229     151.880  73.930 135.380  0.00  0.00           C  
ATOM   3222  HA  ASN A 229     151.650  74.350 136.260  0.00  0.00           H  
ATOM   3223  CB  ASN A 229     150.800  74.140 134.330  0.00  0.00           C  
ATOM   3224  HB1 ASN A 229     150.010  73.590 134.610  0.00  0.00           H  
ATOM   3225  HB2 ASN A 229     151.160  73.790 133.470  0.00  0.00           H  
ATOM   3226  CG  ASN A 229     150.300  75.560 134.070  0.00  0.00           C  
ATOM   3227  OD1 ASN A 229     150.830  76.560 134.540  0.00  0.00           O  
ATOM   3228  ND2 ASN A 229     149.290  75.730 133.210  0.00  0.00           N  
ATOM   3229 1HD2 ASN A 229     148.880  74.940 132.760  0.00  0.00           H  
ATOM   3230 2HD2 ASN A 229     148.940  76.650 133.020  0.00  0.00           H  
ATOM   3231  C   ASN A 229     152.090  72.460 135.690  0.00  0.00           C  
ATOM   3232  O   ASN A 229     152.510  71.620 134.890  0.00  0.00           O  
ATOM   3233  N   ASN A 230     151.590  71.980 136.830  0.00  0.00           N  
ATOM   3234  H   ASN A 230     151.120  72.630 137.430  0.00  0.00           H  
ATOM   3235  CA  ASN A 230     151.670  70.600 137.270  0.00  0.00           C  
ATOM   3236  HA  ASN A 230     151.340  70.620 138.210  0.00  0.00           H  
ATOM   3237  CB  ASN A 230     150.730  69.680 136.490  0.00  0.00           C  
ATOM   3238  HB1 ASN A 230     151.100  69.550 135.570  0.00  0.00           H  
ATOM   3239  HB2 ASN A 230     149.840  70.120 136.420  0.00  0.00           H  
ATOM   3240  CG  ASN A 230     150.540  68.310 137.130  0.00  0.00           C  
ATOM   3241  OD1 ASN A 230     150.870  67.320 136.470  0.00  0.00           O  
ATOM   3242  ND2 ASN A 230     150.030  68.160 138.350  0.00  0.00           N  
ATOM   3243 1HD2 ASN A 230     149.760  68.960 138.880  0.00  0.00           H  
ATOM   3244 2HD2 ASN A 230     149.920  67.240 138.740  0.00  0.00           H  
ATOM   3245  C   ASN A 230     153.110  70.120 137.280  0.00  0.00           C  
ATOM   3246  O   ASN A 230     153.490  69.010 136.890  0.00  0.00           O  
ATOM   3247  N   VAL A 231     154.030  70.920 137.820  0.00  0.00           N  
ATOM   3248  H   VAL A 231     153.730  71.830 138.120  0.00  0.00           H  
ATOM   3249  CA  VAL A 231     155.430  70.590 138.010  0.00  0.00           C  
ATOM   3250  HA  VAL A 231     155.690  69.740 137.550  0.00  0.00           H  
ATOM   3251  CB  VAL A 231     156.150  71.790 137.410  0.00  0.00           C  
ATOM   3252  HB  VAL A 231     155.830  72.570 137.950  0.00  0.00           H  
ATOM   3253  CG1 VAL A 231     157.680  71.730 137.430  0.00  0.00           C  
ATOM   3254 1HG1 VAL A 231     158.050  72.560 137.020  0.00  0.00           H  
ATOM   3255 2HG1 VAL A 231     158.000  71.660 138.380  0.00  0.00           H  
ATOM   3256 3HG1 VAL A 231     157.990  70.930 136.910  0.00  0.00           H  
ATOM   3257  CG2 VAL A 231     155.850  71.790 135.920  0.00  0.00           C  
ATOM   3258 1HG2 VAL A 231     156.310  72.570 135.490  0.00  0.00           H  
ATOM   3259 2HG2 VAL A 231     156.180  70.940 135.510  0.00  0.00           H  
ATOM   3260 3HG2 VAL A 231     154.860  71.860 135.780  0.00  0.00           H  
ATOM   3261  C   VAL A 231     155.720  70.330 139.480  0.00  0.00           C  
ATOM   3262  O   VAL A 231     156.860  70.450 139.930  0.00  0.00           O  
ATOM   3263  N   GLN A 232     154.740  69.990 140.320  0.00  0.00           N  
ATOM   3264  H   GLN A 232     153.830  69.860 139.940  0.00  0.00           H  
ATOM   3265  CA  GLN A 232     154.900  69.790 141.750  0.00  0.00           C  
ATOM   3266  HA  GLN A 232     153.940  69.820 142.030  0.00  0.00           H  
ATOM   3267  CB  GLN A 232     155.430  68.410 142.100  0.00  0.00           C  
ATOM   3268  HB1 GLN A 232     155.340  68.300 143.090  0.00  0.00           H  
ATOM   3269  HB2 GLN A 232     156.400  68.390 141.840  0.00  0.00           H  
ATOM   3270  CG  GLN A 232     154.750  67.210 141.440  0.00  0.00           C  
ATOM   3271  HG1 GLN A 232     155.060  67.150 140.490  0.00  0.00           H  
ATOM   3272  HG2 GLN A 232     153.760  67.360 141.460  0.00  0.00           H  
ATOM   3273  CD  GLN A 232     155.040  65.880 142.120  0.00  0.00           C  
ATOM   3274  OE1 GLN A 232     154.130  65.430 142.820  0.00  0.00           O  
ATOM   3275  NE2 GLN A 232     156.180  65.190 142.050  0.00  0.00           N  
ATOM   3276 1HE2 GLN A 232     156.950  65.540 141.510  0.00  0.00           H  
ATOM   3277 2HE2 GLN A 232     156.270  64.320 142.540  0.00  0.00           H  
ATOM   3278  C   GLN A 232     155.510  70.940 142.540  0.00  0.00           C  
ATOM   3279  O   GLN A 232     156.180  70.760 143.550  0.00  0.00           O  
ATOM   3280  N   LEU A 233     155.390  72.190 142.090  0.00  0.00           N  
ATOM   3281  H   LEU A 233     154.820  72.360 141.290  0.00  0.00           H  
ATOM   3282  CA  LEU A 233     156.060  73.300 142.730  0.00  0.00           C  
ATOM   3283  HA  LEU A 233     156.970  73.000 143.010  0.00  0.00           H  
ATOM   3284  CB  LEU A 233     156.120  74.420 141.690  0.00  0.00           C  
ATOM   3285  HB1 LEU A 233     156.450  75.250 142.140  0.00  0.00           H  
ATOM   3286  HB2 LEU A 233     155.200  74.570 141.340  0.00  0.00           H  
ATOM   3287  CG  LEU A 233     157.030  74.130 140.510  0.00  0.00           C  
ATOM   3288  HG  LEU A 233     156.670  73.250 140.200  0.00  0.00           H  
ATOM   3289  CD1 LEU A 233     156.940  75.200 139.420  0.00  0.00           C  
ATOM   3290 1HD1 LEU A 233     157.560  74.960 138.670  0.00  0.00           H  
ATOM   3291 2HD1 LEU A 233     156.000  75.250 139.080  0.00  0.00           H  
ATOM   3292 3HD1 LEU A 233     157.200  76.090 139.800  0.00  0.00           H  
ATOM   3293  CD2 LEU A 233     158.510  73.940 140.830  0.00  0.00           C  
ATOM   3294 1HD2 LEU A 233     159.010  73.760 139.990  0.00  0.00           H  
ATOM   3295 2HD2 LEU A 233     158.870  74.770 141.260  0.00  0.00           H  
ATOM   3296 3HD2 LEU A 233     158.620  73.170 141.460  0.00  0.00           H  
ATOM   3297  C   LEU A 233     155.320  73.740 143.990  0.00  0.00           C  
ATOM   3298  O   LEU A 233     154.230  74.290 143.910  0.00  0.00           O  
ATOM   3299  N   GLY A 234     155.860  73.520 145.200  0.00  0.00           N  
ATOM   3300  H   GLY A 234     156.620  72.870 145.250  0.00  0.00           H  
ATOM   3301  CA  GLY A 234     155.440  74.130 146.440  0.00  0.00           C  
ATOM   3302  HA1 GLY A 234     155.810  73.580 147.190  0.00  0.00           H  
ATOM   3303  HA2 GLY A 234     154.440  74.100 146.460  0.00  0.00           H  
ATOM   3304  C   GLY A 234     155.910  75.570 146.590  0.00  0.00           C  
ATOM   3305  O   GLY A 234     156.460  76.200 145.690  0.00  0.00           O  
ATOM   3306  N   PRO A 235     155.680  76.190 147.750  0.00  0.00           N  
ATOM   3307  CD  PRO A 235     155.030  75.520 148.860  0.00  0.00           C  
ATOM   3308  HD1 PRO A 235     155.710  75.070 149.440  0.00  0.00           H  
ATOM   3309  HD2 PRO A 235     154.380  74.840 148.520  0.00  0.00           H  
ATOM   3310  CG  PRO A 235     154.320  76.660 149.590  0.00  0.00           C  
ATOM   3311  HG1 PRO A 235     154.240  76.470 150.570  0.00  0.00           H  
ATOM   3312  HG2 PRO A 235     153.410  76.820 149.210  0.00  0.00           H  
ATOM   3313  CB  PRO A 235     155.230  77.860 149.340  0.00  0.00           C  
ATOM   3314  HB1 PRO A 235     155.820  78.010 150.130  0.00  0.00           H  
ATOM   3315  HB2 PRO A 235     154.680  78.680 149.170  0.00  0.00           H  
ATOM   3316  CA  PRO A 235     156.080  77.540 148.110  0.00  0.00           C  
ATOM   3317  HA  PRO A 235     155.880  78.170 147.360  0.00  0.00           H  
ATOM   3318  C   PRO A 235     157.580  77.780 148.190  0.00  0.00           C  
ATOM   3319  O   PRO A 235     158.070  78.820 147.760  0.00  0.00           O  
ATOM   3320  N   SER A 236     158.440  76.790 148.470  0.00  0.00           N  
ATOM   3321  H   SER A 236     158.070  75.880 148.670  0.00  0.00           H  
ATOM   3322  CA  SER A 236     159.870  76.980 148.500  0.00  0.00           C  
ATOM   3323  HA  SER A 236     159.980  77.950 148.730  0.00  0.00           H  
ATOM   3324  CB  SER A 236     160.510  76.150 149.610  0.00  0.00           C  
ATOM   3325  HB1 SER A 236     160.110  76.360 150.500  0.00  0.00           H  
ATOM   3326  HB2 SER A 236     161.500  76.290 149.650  0.00  0.00           H  
ATOM   3327  OG  SER A 236     160.260  74.800 149.320  0.00  0.00           O  
ATOM   3328  HG  SER A 236     160.670  74.230 150.030  0.00  0.00           H  
ATOM   3329  C   SER A 236     160.520  76.800 147.130  0.00  0.00           C  
ATOM   3330  O   SER A 236     161.510  77.430 146.770  0.00  0.00           O  
ATOM   3331  N   LEU A 237     159.940  75.950 146.280  0.00  0.00           N  
ATOM   3332  H   LEU A 237     159.190  75.410 146.660  0.00  0.00           H  
ATOM   3333  CA  LEU A 237     160.250  75.700 144.890  0.00  0.00           C  
ATOM   3334  HA  LEU A 237     161.240  75.620 144.830  0.00  0.00           H  
ATOM   3335  CB  LEU A 237     159.770  74.340 144.390  0.00  0.00           C  
ATOM   3336  HB1 LEU A 237     159.850  74.330 143.390  0.00  0.00           H  
ATOM   3337  HB2 LEU A 237     158.810  74.240 144.650  0.00  0.00           H  
ATOM   3338  CG  LEU A 237     160.530  73.130 144.930  0.00  0.00           C  
ATOM   3339  HG  LEU A 237     160.340  73.160 145.910  0.00  0.00           H  
ATOM   3340  CD1 LEU A 237     160.090  71.780 144.370  0.00  0.00           C  
ATOM   3341 1HD1 LEU A 237     160.640  71.050 144.780  0.00  0.00           H  
ATOM   3342 2HD1 LEU A 237     159.130  71.630 144.590  0.00  0.00           H  
ATOM   3343 3HD1 LEU A 237     160.220  71.770 143.380  0.00  0.00           H  
ATOM   3344  CD2 LEU A 237     162.010  73.220 144.550  0.00  0.00           C  
ATOM   3345 1HD2 LEU A 237     162.500  72.420 144.910  0.00  0.00           H  
ATOM   3346 2HD2 LEU A 237     162.100  73.240 143.550  0.00  0.00           H  
ATOM   3347 3HD2 LEU A 237     162.400  74.050 144.940  0.00  0.00           H  
ATOM   3348  C   LEU A 237     159.810  76.910 144.080  0.00  0.00           C  
ATOM   3349  O   LEU A 237     160.630  77.340 143.280  0.00  0.00           O  
ATOM   3350  N   THR A 238     158.640  77.510 144.310  0.00  0.00           N  
ATOM   3351  H   THR A 238     157.990  77.060 144.930  0.00  0.00           H  
ATOM   3352  CA  THR A 238     158.250  78.770 143.720  0.00  0.00           C  
ATOM   3353  HA  THR A 238     158.460  78.660 142.750  0.00  0.00           H  
ATOM   3354  CB  THR A 238     156.750  79.000 143.940  0.00  0.00           C  
ATOM   3355  HB  THR A 238     156.580  79.100 144.920  0.00  0.00           H  
ATOM   3356  CG2 THR A 238     156.220  80.190 143.150  0.00  0.00           C  
ATOM   3357 1HG2 THR A 238     155.240  80.300 143.330  0.00  0.00           H  
ATOM   3358 2HG2 THR A 238     156.700  81.020 143.430  0.00  0.00           H  
ATOM   3359 3HG2 THR A 238     156.370  80.030 142.170  0.00  0.00           H  
ATOM   3360  OG1 THR A 238     156.040  77.890 143.450  0.00  0.00           O  
ATOM   3361  HG1 THR A 238     155.060  78.030 143.590  0.00  0.00           H  
ATOM   3362  C   THR A 238     159.070  79.950 144.240  0.00  0.00           C  
ATOM   3363  O   THR A 238     159.390  80.820 143.430  0.00  0.00           O  
ATOM   3364  N   GLU A 239     159.550  79.960 145.480  0.00  0.00           N  
ATOM   3365  H   GLU A 239     159.350  79.220 146.120  0.00  0.00           H  
ATOM   3366  CA  GLU A 239     160.380  81.090 145.870  0.00  0.00           C  
ATOM   3367  HA  GLU A 239     159.990  81.960 145.570  0.00  0.00           H  
ATOM   3368  CB  GLU A 239     160.460  81.000 147.390  0.00  0.00           C  
ATOM   3369  HB1 GLU A 239     160.850  80.110 147.620  0.00  0.00           H  
ATOM   3370  HB2 GLU A 239     159.530  81.060 147.740  0.00  0.00           H  
ATOM   3371  CG  GLU A 239     161.290  82.060 148.110  0.00  0.00           C  
ATOM   3372  HG1 GLU A 239     161.050  82.960 147.740  0.00  0.00           H  
ATOM   3373  HG2 GLU A 239     162.260  81.870 147.950  0.00  0.00           H  
ATOM   3374  CD  GLU A 239     161.050  82.080 149.610  0.00  0.00           C  
ATOM   3375  OE1 GLU A 239     159.900  81.990 150.090  0.00  0.00           O  
ATOM   3376  OE2 GLU A 239     162.020  82.110 150.400  0.00  0.00           O  
ATOM   3377  C   GLU A 239     161.750  80.940 145.220  0.00  0.00           C  
ATOM   3378  O   GLU A 239     162.240  81.950 144.720  0.00  0.00           O  
ATOM   3379  N   LYS A 240     162.490  79.830 145.270  0.00  0.00           N  
ATOM   3380  H   LYS A 240     162.150  79.090 145.850  0.00  0.00           H  
ATOM   3381  CA  LYS A 240     163.730  79.580 144.570  0.00  0.00           C  
ATOM   3382  HA  LYS A 240     164.300  80.340 144.890  0.00  0.00           H  
ATOM   3383  CB  LYS A 240     164.280  78.210 144.970  0.00  0.00           C  
ATOM   3384  HB1 LYS A 240     165.040  77.950 144.380  0.00  0.00           H  
ATOM   3385  HB2 LYS A 240     163.560  77.520 144.920  0.00  0.00           H  
ATOM   3386  CG  LYS A 240     164.760  78.370 146.410  0.00  0.00           C  
ATOM   3387  HG1 LYS A 240     163.960  78.660 146.940  0.00  0.00           H  
ATOM   3388  HG2 LYS A 240     165.440  79.100 146.400  0.00  0.00           H  
ATOM   3389  CD  LYS A 240     165.390  77.220 147.180  0.00  0.00           C  
ATOM   3390  HD1 LYS A 240     165.590  77.500 148.120  0.00  0.00           H  
ATOM   3391  HD2 LYS A 240     166.230  76.930 146.730  0.00  0.00           H  
ATOM   3392  CE  LYS A 240     164.370  76.080 147.180  0.00  0.00           C  
ATOM   3393  HE1 LYS A 240     164.170  75.800 146.240  0.00  0.00           H  
ATOM   3394  HE2 LYS A 240     163.530  76.380 147.630  0.00  0.00           H  
ATOM   3395  NZ  LYS A 240     164.890  74.910 147.910  0.00  0.00           N1+
ATOM   3396  HZ1 LYS A 240     164.210  74.180 147.900  0.00  0.00           H  
ATOM   3397  HZ2 LYS A 240     165.730  74.590 147.470  0.00  0.00           H  
ATOM   3398  HZ3 LYS A 240     165.080  75.170 148.860  0.00  0.00           H  
ATOM   3399  C   LYS A 240     163.660  79.700 143.050  0.00  0.00           C  
ATOM   3400  O   LYS A 240     164.590  80.240 142.450  0.00  0.00           O  
ATOM   3401  N   LEU A 241     162.500  79.400 142.460  0.00  0.00           N  
ATOM   3402  H   LEU A 241     161.790  78.940 143.000  0.00  0.00           H  
ATOM   3403  CA  LEU A 241     162.230  79.710 141.070  0.00  0.00           C  
ATOM   3404  HA  LEU A 241     162.920  79.300 140.480  0.00  0.00           H  
ATOM   3405  CB  LEU A 241     160.830  79.170 140.780  0.00  0.00           C  
ATOM   3406  HB1 LEU A 241     160.220  79.460 141.520  0.00  0.00           H  
ATOM   3407  HB2 LEU A 241     160.880  78.170 140.760  0.00  0.00           H  
ATOM   3408  CG  LEU A 241     160.220  79.640 139.470  0.00  0.00           C  
ATOM   3409  HG  LEU A 241     160.160  80.640 139.480  0.00  0.00           H  
ATOM   3410  CD1 LEU A 241     161.090  79.240 138.280  0.00  0.00           C  
ATOM   3411 1HD1 LEU A 241     160.670  79.560 137.430  0.00  0.00           H  
ATOM   3412 2HD1 LEU A 241     162.000  79.650 138.380  0.00  0.00           H  
ATOM   3413 3HD1 LEU A 241     161.180  78.240 138.250  0.00  0.00           H  
ATOM   3414  CD2 LEU A 241     158.830  79.030 139.330  0.00  0.00           C  
ATOM   3415 1HD2 LEU A 241     158.420  79.330 138.470  0.00  0.00           H  
ATOM   3416 2HD2 LEU A 241     158.900  78.030 139.330  0.00  0.00           H  
ATOM   3417 3HD2 LEU A 241     158.260  79.320 140.100  0.00  0.00           H  
ATOM   3418  C   LEU A 241     162.230  81.230 140.940  0.00  0.00           C  
ATOM   3419  O   LEU A 241     162.850  81.750 140.010  0.00  0.00           O  
ATOM   3420  N   CYS A 242     161.550  81.990 141.800  0.00  0.00           N  
ATOM   3421  H   CYS A 242     161.240  81.610 142.670  0.00  0.00           H  
ATOM   3422  CA  CYS A 242     161.260  83.370 141.460  0.00  0.00           C  
ATOM   3423  HA  CYS A 242     161.130  83.380 140.470  0.00  0.00           H  
ATOM   3424  CB  CYS A 242     160.000  83.810 142.210  0.00  0.00           C  
ATOM   3425  HB1 CYS A 242     160.030  84.810 142.190  0.00  0.00           H  
ATOM   3426  HB2 CYS A 242     160.130  83.490 143.150  0.00  0.00           H  
ATOM   3427  SG  CYS A 242     158.480  83.160 141.480  0.00  0.00           S  
ATOM   3428  HG  CYS A 242     157.690  83.480 142.010  0.00  0.00           H  
ATOM   3429  C   CYS A 242     162.420  84.290 141.790  0.00  0.00           C  
ATOM   3430  O   CYS A 242     162.560  85.290 141.080  0.00  0.00           O  
ATOM   3431  N   LEU A 243     163.290  83.990 142.760  0.00  0.00           N  
ATOM   3432  H   LEU A 243     162.990  83.360 143.480  0.00  0.00           H  
ATOM   3433  CA  LEU A 243     164.640  84.510 142.850  0.00  0.00           C  
ATOM   3434  HA  LEU A 243     164.570  85.510 142.860  0.00  0.00           H  
ATOM   3435  CB  LEU A 243     165.210  83.980 144.160  0.00  0.00           C  
ATOM   3436  HB1 LEU A 243     166.160  84.290 144.220  0.00  0.00           H  
ATOM   3437  HB2 LEU A 243     165.190  82.980 144.110  0.00  0.00           H  
ATOM   3438  CG  LEU A 243     164.510  84.390 145.450  0.00  0.00           C  
ATOM   3439  HG  LEU A 243     163.530  84.350 145.270  0.00  0.00           H  
ATOM   3440  CD1 LEU A 243     164.830  83.410 146.570  0.00  0.00           C  
ATOM   3441 1HD1 LEU A 243     164.360  83.700 147.410  0.00  0.00           H  
ATOM   3442 2HD1 LEU A 243     164.520  82.500 146.310  0.00  0.00           H  
ATOM   3443 3HD1 LEU A 243     165.820  83.400 146.730  0.00  0.00           H  
ATOM   3444  CD2 LEU A 243     164.810  85.830 145.860  0.00  0.00           C  
ATOM   3445 1HD2 LEU A 243     164.330  86.040 146.710  0.00  0.00           H  
ATOM   3446 2HD2 LEU A 243     165.790  85.940 146.000  0.00  0.00           H  
ATOM   3447 3HD2 LEU A 243     164.510  86.450 145.140  0.00  0.00           H  
ATOM   3448  C   LEU A 243     165.510  84.310 141.620  0.00  0.00           C  
ATOM   3449  O   LEU A 243     166.490  85.050 141.510  0.00  0.00           O  
ATOM   3450  N   GLU A 244     165.320  83.340 140.730  0.00  0.00           N  
ATOM   3451  H   GLU A 244     164.630  82.650 140.970  0.00  0.00           H  
ATOM   3452  CA  GLU A 244     165.990  83.160 139.460  0.00  0.00           C  
ATOM   3453  HA  GLU A 244     166.860  83.650 139.410  0.00  0.00           H  
ATOM   3454  CB  GLU A 244     166.150  81.640 139.410  0.00  0.00           C  
ATOM   3455  HB1 GLU A 244     165.300  81.240 139.060  0.00  0.00           H  
ATOM   3456  HB2 GLU A 244     166.320  81.300 140.340  0.00  0.00           H  
ATOM   3457  CG  GLU A 244     167.300  81.200 138.520  0.00  0.00           C  
ATOM   3458  HG1 GLU A 244     167.060  81.400 137.570  0.00  0.00           H  
ATOM   3459  HG2 GLU A 244     167.430  80.210 138.630  0.00  0.00           H  
ATOM   3460  CD  GLU A 244     168.620  81.900 138.840  0.00  0.00           C  
ATOM   3461  OE1 GLU A 244     168.980  82.030 140.020  0.00  0.00           O  
ATOM   3462  OE2 GLU A 244     169.280  82.430 137.910  0.00  0.00           O  
ATOM   3463  C   GLU A 244     165.190  83.760 138.310  0.00  0.00           C  
ATOM   3464  O   GLU A 244     165.780  84.120 137.300  0.00  0.00           O  
ATOM   3465  N   LEU A 245     163.910  84.090 138.510  0.00  0.00           N  
ATOM   3466  H   LEU A 245     163.460  83.800 139.350  0.00  0.00           H  
ATOM   3467  CA  LEU A 245     163.160  84.860 137.530  0.00  0.00           C  
ATOM   3468  HA  LEU A 245     163.600  84.590 136.670  0.00  0.00           H  
ATOM   3469  CB  LEU A 245     161.700  84.440 137.540  0.00  0.00           C  
ATOM   3470  HB1 LEU A 245     161.170  85.140 137.050  0.00  0.00           H  
ATOM   3471  HB2 LEU A 245     161.400  84.400 138.490  0.00  0.00           H  
ATOM   3472  CG  LEU A 245     161.420  83.090 136.890  0.00  0.00           C  
ATOM   3473  HG  LEU A 245     162.070  82.440 137.290  0.00  0.00           H  
ATOM   3474  CD1 LEU A 245     159.970  82.680 137.130  0.00  0.00           C  
ATOM   3475 1HD1 LEU A 245     159.800  81.790 136.700  0.00  0.00           H  
ATOM   3476 2HD1 LEU A 245     159.800  82.610 138.110  0.00  0.00           H  
ATOM   3477 3HD1 LEU A 245     159.360  83.370 136.730  0.00  0.00           H  
ATOM   3478  CD2 LEU A 245     161.570  83.170 135.370  0.00  0.00           C  
ATOM   3479 1HD2 LEU A 245     161.380  82.270 134.970  0.00  0.00           H  
ATOM   3480 2HD2 LEU A 245     160.920  83.840 135.010  0.00  0.00           H  
ATOM   3481 3HD2 LEU A 245     162.500  83.450 135.140  0.00  0.00           H  
ATOM   3482  C   LEU A 245     163.360  86.370 137.540  0.00  0.00           C  
ATOM   3483  O   LEU A 245     163.170  87.030 136.520  0.00  0.00           O  
ATOM   3484  N   ALA A 246     163.900  86.860 138.660  0.00  0.00           N  
ATOM   3485  H   ALA A 246     163.870  86.260 139.460  0.00  0.00           H  
ATOM   3486  CA  ALA A 246     164.520  88.150 138.870  0.00  0.00           C  
ATOM   3487  HA  ALA A 246     163.810  88.850 138.890  0.00  0.00           H  
ATOM   3488  CB  ALA A 246     165.270  87.940 140.180  0.00  0.00           C  
ATOM   3489  HB1 ALA A 246     165.750  88.780 140.430  0.00  0.00           H  
ATOM   3490  HB2 ALA A 246     164.620  87.700 140.900  0.00  0.00           H  
ATOM   3491  HB3 ALA A 246     165.940  87.200 140.070  0.00  0.00           H  
ATOM   3492  C   ALA A 246     165.400  88.660 137.740  0.00  0.00           C  
ATOM   3493  O   ALA A 246     166.320  87.920 137.400  0.00  0.00           O  
ATOM   3494  N   ASN A 247     165.320  89.930 137.350  0.00  0.00           N  
ATOM   3495  H   ASN A 247     164.700  90.510 137.880  0.00  0.00           H  
ATOM   3496  CA  ASN A 247     166.010  90.590 136.260  0.00  0.00           C  
ATOM   3497  HA  ASN A 247     165.490  91.430 136.090  0.00  0.00           H  
ATOM   3498  CB  ASN A 247     167.410  90.970 136.720  0.00  0.00           C  
ATOM   3499  HB1 ASN A 247     167.780  91.630 136.070  0.00  0.00           H  
ATOM   3500  HB2 ASN A 247     167.970  90.140 136.710  0.00  0.00           H  
ATOM   3501  CG  ASN A 247     167.480  91.580 138.110  0.00  0.00           C  
ATOM   3502  OD1 ASN A 247     167.100  92.720 138.340  0.00  0.00           O  
ATOM   3503  ND2 ASN A 247     167.990  90.820 139.090  0.00  0.00           N  
ATOM   3504 1HD2 ASN A 247     168.310  89.890 138.890  0.00  0.00           H  
ATOM   3505 2HD2 ASN A 247     168.060  91.180 140.020  0.00  0.00           H  
ATOM   3506  C   ASN A 247     165.930  89.860 134.920  0.00  0.00           C  
ATOM   3507  O   ASN A 247     166.880  89.870 134.140  0.00  0.00           O  
ATOM   3508  N   THR A 248     164.730  89.370 134.630  0.00  0.00           N  
ATOM   3509  H   THR A 248     164.010  89.390 135.330  0.00  0.00           H  
ATOM   3510  CA  THR A 248     164.430  88.800 133.330  0.00  0.00           C  
ATOM   3511  HA  THR A 248     165.270  88.950 132.800  0.00  0.00           H  
ATOM   3512  CB  THR A 248     164.230  87.280 133.280  0.00  0.00           C  
ATOM   3513  HB  THR A 248     164.310  86.950 132.340  0.00  0.00           H  
ATOM   3514  CG2 THR A 248     165.240  86.410 134.020  0.00  0.00           C  
ATOM   3515 1HG2 THR A 248     165.000  85.450 133.910  0.00  0.00           H  
ATOM   3516 2HG2 THR A 248     166.150  86.570 133.650  0.00  0.00           H  
ATOM   3517 3HG2 THR A 248     165.230  86.640 134.990  0.00  0.00           H  
ATOM   3518  OG1 THR A 248     162.910  87.070 133.740  0.00  0.00           O  
ATOM   3519  HG1 THR A 248     162.710  86.090 133.730  0.00  0.00           H  
ATOM   3520  C   THR A 248     163.240  89.560 132.770  0.00  0.00           C  
ATOM   3521  O   THR A 248     162.530  90.290 133.470  0.00  0.00           O  
ATOM   3522  N   SER A 249     163.070  89.450 131.450  0.00  0.00           N  
ATOM   3523  H   SER A 249     163.750  88.960 130.910  0.00  0.00           H  
ATOM   3524  CA  SER A 249     161.930  90.020 130.770  0.00  0.00           C  
ATOM   3525  HA  SER A 249     161.790  90.900 131.220  0.00  0.00           H  
ATOM   3526  CB  SER A 249     162.310  90.110 129.290  0.00  0.00           C  
ATOM   3527  HB1 SER A 249     161.530  90.400 128.740  0.00  0.00           H  
ATOM   3528  HB2 SER A 249     162.650  89.230 128.950  0.00  0.00           H  
ATOM   3529  OG  SER A 249     163.330  91.060 129.100  0.00  0.00           O  
ATOM   3530  HG  SER A 249     163.570  91.110 128.130  0.00  0.00           H  
ATOM   3531  C   SER A 249     160.590  89.330 130.980  0.00  0.00           C  
ATOM   3532  O   SER A 249     159.670  89.540 130.190  0.00  0.00           O  
ATOM   3533  N   ILE A 250     160.450  88.440 131.960  0.00  0.00           N  
ATOM   3534  H   ILE A 250     161.200  88.300 132.610  0.00  0.00           H  
ATOM   3535  CA  ILE A 250     159.230  87.680 132.100  0.00  0.00           C  
ATOM   3536  HA  ILE A 250     159.120  87.210 131.220  0.00  0.00           H  
ATOM   3537  CB  ILE A 250     159.320  86.630 133.210  0.00  0.00           C  
ATOM   3538  HB  ILE A 250     160.110  86.050 133.020  0.00  0.00           H  
ATOM   3539  CG2 ILE A 250     159.550  87.260 134.580  0.00  0.00           C  
ATOM   3540 1HG2 ILE A 250     159.600  86.540 135.270  0.00  0.00           H  
ATOM   3541 2HG2 ILE A 250     160.410  87.780 134.570  0.00  0.00           H  
ATOM   3542 3HG2 ILE A 250     158.790  87.880 134.800  0.00  0.00           H  
ATOM   3543  CG1 ILE A 250     158.050  85.770 133.220  0.00  0.00           C  
ATOM   3544 1HG1 ILE A 250     157.860  85.460 132.290  0.00  0.00           H  
ATOM   3545 2HG1 ILE A 250     157.290  86.330 133.550  0.00  0.00           H  
ATOM   3546  CD  ILE A 250     158.180  84.550 134.120  0.00  0.00           C  
ATOM   3547  HD1 ILE A 250     157.330  84.020 134.090  0.00  0.00           H  
ATOM   3548  HD2 ILE A 250     158.940  83.980 133.800  0.00  0.00           H  
ATOM   3549  HD3 ILE A 250     158.360  84.850 135.060  0.00  0.00           H  
ATOM   3550  C   ILE A 250     158.070  88.630 132.370  0.00  0.00           C  
ATOM   3551  O   ILE A 250     158.120  89.520 133.220  0.00  0.00           O  
ATOM   3552  N   ARG A 251     157.010  88.420 131.590  0.00  0.00           N  
ATOM   3553  H   ARG A 251     157.120  87.780 130.830  0.00  0.00           H  
ATOM   3554  CA  ARG A 251     155.720  89.040 131.750  0.00  0.00           C  
ATOM   3555  HA  ARG A 251     155.820  89.650 132.530  0.00  0.00           H  
ATOM   3556  CB  ARG A 251     155.400  89.880 130.510  0.00  0.00           C  
ATOM   3557  HB1 ARG A 251     156.040  90.650 130.500  0.00  0.00           H  
ATOM   3558  HB2 ARG A 251     154.460  90.220 130.610  0.00  0.00           H  
ATOM   3559  CG  ARG A 251     155.490  89.200 129.150  0.00  0.00           C  
ATOM   3560  HG1 ARG A 251     154.980  88.340 129.190  0.00  0.00           H  
ATOM   3561  HG2 ARG A 251     156.450  89.010 128.950  0.00  0.00           H  
ATOM   3562  CD  ARG A 251     154.920  90.070 128.030  0.00  0.00           C  
ATOM   3563  HD1 ARG A 251     155.450  90.920 127.970  0.00  0.00           H  
ATOM   3564  HD2 ARG A 251     153.960  90.290 128.230  0.00  0.00           H  
ATOM   3565  NE  ARG A 251     154.960  89.430 126.720  0.00  0.00           N  
ATOM   3566  HE  ARG A 251     154.350  88.650 126.590  0.00  0.00           H  
ATOM   3567  CZ  ARG A 251     155.720  89.760 125.670  0.00  0.00           C  
ATOM   3568  NH1 ARG A 251     155.510  89.200 124.470  0.00  0.00           N  
ATOM   3569 1HH1 ARG A 251     154.780  88.530 124.350  0.00  0.00           H  
ATOM   3570 2HH1 ARG A 251     156.080  89.450 123.690  0.00  0.00           H  
ATOM   3571  NH2 ARG A 251     156.820  90.520 125.810  0.00  0.00           N  
ATOM   3572 1HH2 ARG A 251     157.090  90.850 126.710  0.00  0.00           H  
ATOM   3573 2HH2 ARG A 251     157.370  90.750 125.010  0.00  0.00           H  
ATOM   3574  C   ARG A 251     154.630  88.090 132.220  0.00  0.00           C  
ATOM   3575  O   ARG A 251     153.800  88.440 133.060  0.00  0.00           O  
ATOM   3576  N   ASN A 252     154.630  86.840 131.750  0.00  0.00           N  
ATOM   3577  H   ASN A 252     155.440  86.540 131.250  0.00  0.00           H  
ATOM   3578  CA  ASN A 252     153.550  85.880 131.900  0.00  0.00           C  
ATOM   3579  HA  ASN A 252     152.860  86.360 132.440  0.00  0.00           H  
ATOM   3580  CB  ASN A 252     152.950  85.500 130.550  0.00  0.00           C  
ATOM   3581  HB1 ASN A 252     152.170  84.890 130.700  0.00  0.00           H  
ATOM   3582  HB2 ASN A 252     153.640  85.030 130.000  0.00  0.00           H  
ATOM   3583  CG  ASN A 252     152.480  86.750 129.800  0.00  0.00           C  
ATOM   3584  OD1 ASN A 252     151.620  87.550 130.160  0.00  0.00           O  
ATOM   3585  ND2 ASN A 252     152.930  86.920 128.560  0.00  0.00           N  
ATOM   3586 1HD2 ASN A 252     153.550  86.250 128.160  0.00  0.00           H  
ATOM   3587 2HD2 ASN A 252     152.650  87.720 128.030  0.00  0.00           H  
ATOM   3588  C   ASN A 252     154.010  84.650 132.670  0.00  0.00           C  
ATOM   3589  O   ASN A 252     154.850  83.940 132.110  0.00  0.00           O  
ATOM   3590  N   LEU A 253     153.660  84.340 133.920  0.00  0.00           N  
ATOM   3591  H   LEU A 253     153.080  84.990 134.410  0.00  0.00           H  
ATOM   3592  CA  LEU A 253     154.050  83.140 134.630  0.00  0.00           C  
ATOM   3593  HA  LEU A 253     154.690  82.620 134.060  0.00  0.00           H  
ATOM   3594  CB  LEU A 253     154.870  83.400 135.890  0.00  0.00           C  
ATOM   3595  HB1 LEU A 253     154.410  84.140 136.380  0.00  0.00           H  
ATOM   3596  HB2 LEU A 253     155.770  83.710 135.580  0.00  0.00           H  
ATOM   3597  CG  LEU A 253     155.120  82.290 136.910  0.00  0.00           C  
ATOM   3598  HG  LEU A 253     154.290  81.850 137.260  0.00  0.00           H  
ATOM   3599  CD1 LEU A 253     155.960  81.240 136.180  0.00  0.00           C  
ATOM   3600 1HD1 LEU A 253     156.160  80.480 136.800  0.00  0.00           H  
ATOM   3601 2HD1 LEU A 253     155.450  80.900 135.390  0.00  0.00           H  
ATOM   3602 3HD1 LEU A 253     156.820  81.650 135.870  0.00  0.00           H  
ATOM   3603  CD2 LEU A 253     155.840  82.930 138.100  0.00  0.00           C  
ATOM   3604 1HD2 LEU A 253     156.020  82.230 138.790  0.00  0.00           H  
ATOM   3605 2HD2 LEU A 253     156.700  83.330 137.790  0.00  0.00           H  
ATOM   3606 3HD2 LEU A 253     155.260  83.650 138.490  0.00  0.00           H  
ATOM   3607  C   LEU A 253     152.750  82.390 134.860  0.00  0.00           C  
ATOM   3608  O   LEU A 253     151.730  82.990 135.190  0.00  0.00           O  
ATOM   3609  N   SER A 254     152.860  81.070 134.760  0.00  0.00           N  
ATOM   3610  H   SER A 254     153.720  80.710 134.410  0.00  0.00           H  
ATOM   3611  CA  SER A 254     151.840  80.110 135.120  0.00  0.00           C  
ATOM   3612  HA  SER A 254     151.170  80.600 135.680  0.00  0.00           H  
ATOM   3613  CB  SER A 254     151.140  79.540 133.890  0.00  0.00           C  
ATOM   3614  HB1 SER A 254     150.420  78.890 134.150  0.00  0.00           H  
ATOM   3615  HB2 SER A 254     151.790  79.090 133.280  0.00  0.00           H  
ATOM   3616  OG  SER A 254     150.540  80.610 133.180  0.00  0.00           O  
ATOM   3617  HG  SER A 254     150.080  80.250 132.370  0.00  0.00           H  
ATOM   3618  C   SER A 254     152.520  78.980 135.870  0.00  0.00           C  
ATOM   3619  O   SER A 254     153.590  78.470 135.540  0.00  0.00           O  
ATOM   3620  N   LEU A 255     151.780  78.470 136.870  0.00  0.00           N  
ATOM   3621  H   LEU A 255     150.820  78.760 136.880  0.00  0.00           H  
ATOM   3622  CA  LEU A 255     152.160  77.560 137.930  0.00  0.00           C  
ATOM   3623  HA  LEU A 255     153.000  77.130 137.590  0.00  0.00           H  
ATOM   3624  CB  LEU A 255     152.510  78.240 139.240  0.00  0.00           C  
ATOM   3625  HB1 LEU A 255     152.650  77.530 139.920  0.00  0.00           H  
ATOM   3626  HB2 LEU A 255     151.730  78.800 139.510  0.00  0.00           H  
ATOM   3627  CG  LEU A 255     153.750  79.130 139.220  0.00  0.00           C  
ATOM   3628  HG  LEU A 255     153.700  79.710 138.410  0.00  0.00           H  
ATOM   3629  CD1 LEU A 255     153.750  79.870 140.560  0.00  0.00           C  
ATOM   3630 1HD1 LEU A 255     154.550  80.470 140.610  0.00  0.00           H  
ATOM   3631 2HD1 LEU A 255     152.910  80.410 140.640  0.00  0.00           H  
ATOM   3632 3HD1 LEU A 255     153.790  79.210 141.310  0.00  0.00           H  
ATOM   3633  CD2 LEU A 255     155.070  78.370 139.120  0.00  0.00           C  
ATOM   3634 1HD2 LEU A 255     155.830  79.020 139.110  0.00  0.00           H  
ATOM   3635 2HD2 LEU A 255     155.160  77.760 139.910  0.00  0.00           H  
ATOM   3636 3HD2 LEU A 255     155.080  77.830 138.280  0.00  0.00           H  
ATOM   3637  C   LEU A 255     151.020  76.570 138.160  0.00  0.00           C  
ATOM   3638  O   LEU A 255     151.020  75.820 139.130  0.00  0.00           O  
ATOM   3639  N   SER A 256     149.920  76.590 137.400  0.00  0.00           N  
ATOM   3640  H   SER A 256     149.970  77.160 136.580  0.00  0.00           H  
ATOM   3641  CA  SER A 256     148.670  75.890 137.620  0.00  0.00           C  
ATOM   3642  HA  SER A 256     148.270  76.460 138.340  0.00  0.00           H  
ATOM   3643  CB  SER A 256     147.750  75.890 136.400  0.00  0.00           C  
ATOM   3644  HB1 SER A 256     146.800  75.750 136.660  0.00  0.00           H  
ATOM   3645  HB2 SER A 256     148.020  75.190 135.740  0.00  0.00           H  
ATOM   3646  OG  SER A 256     147.850  77.140 135.770  0.00  0.00           O  
ATOM   3647  HG  SER A 256     147.250  77.160 134.970  0.00  0.00           H  
ATOM   3648  C   SER A 256     148.840  74.470 138.160  0.00  0.00           C  
ATOM   3649  O   SER A 256     149.690  73.700 137.720  0.00  0.00           O  
ATOM   3650  N   ASN A 257     147.860  73.960 138.900  0.00  0.00           N  
ATOM   3651  H   ASN A 257     147.110  74.570 139.170  0.00  0.00           H  
ATOM   3652  CA  ASN A 257     147.800  72.580 139.340  0.00  0.00           C  
ATOM   3653  HA  ASN A 257     147.100  72.540 140.050  0.00  0.00           H  
ATOM   3654  CB  ASN A 257     147.370  71.720 138.160  0.00  0.00           C  
ATOM   3655  HB1 ASN A 257     147.290  70.780 138.490  0.00  0.00           H  
ATOM   3656  HB2 ASN A 257     148.100  71.770 137.470  0.00  0.00           H  
ATOM   3657  CG  ASN A 257     146.070  72.060 137.460  0.00  0.00           C  
ATOM   3658  OD1 ASN A 257     145.970  73.000 136.670  0.00  0.00           O  
ATOM   3659  ND2 ASN A 257     145.000  71.300 137.690  0.00  0.00           N  
ATOM   3660 1HD2 ASN A 257     145.060  70.520 138.310  0.00  0.00           H  
ATOM   3661 2HD2 ASN A 257     144.130  71.510 137.240  0.00  0.00           H  
ATOM   3662  C   ASN A 257     149.050  72.110 140.070  0.00  0.00           C  
ATOM   3663  O   ASN A 257     149.350  70.920 140.010  0.00  0.00           O  
ATOM   3664  N   SER A 258     149.890  72.990 140.620  0.00  0.00           N  
ATOM   3665  H   SER A 258     149.690  73.960 140.460  0.00  0.00           H  
ATOM   3666  CA  SER A 258     151.060  72.710 141.420  0.00  0.00           C  
ATOM   3667  HA  SER A 258     151.280  71.780 141.110  0.00  0.00           H  
ATOM   3668  CB  SER A 258     152.270  73.600 141.120  0.00  0.00           C  
ATOM   3669  HB1 SER A 258     153.090  73.260 141.580  0.00  0.00           H  
ATOM   3670  HB2 SER A 258     152.100  74.540 141.400  0.00  0.00           H  
ATOM   3671  OG  SER A 258     152.550  73.620 139.740  0.00  0.00           O  
ATOM   3672  HG  SER A 258     153.340  74.210 139.570  0.00  0.00           H  
ATOM   3673  C   SER A 258     150.750  72.700 142.910  0.00  0.00           C  
ATOM   3674  O   SER A 258     149.600  72.710 143.340  0.00  0.00           O  
ATOM   3675  N   GLN A 259     151.780  72.540 143.740  0.00  0.00           N  
ATOM   3676  H   GLN A 259     152.700  72.490 143.360  0.00  0.00           H  
ATOM   3677  CA  GLN A 259     151.600  72.440 145.170  0.00  0.00           C  
ATOM   3678  HA  GLN A 259     150.630  72.270 145.360  0.00  0.00           H  
ATOM   3679  CB  GLN A 259     152.450  71.240 145.580  0.00  0.00           C  
ATOM   3680  HB1 GLN A 259     152.330  71.120 146.560  0.00  0.00           H  
ATOM   3681  HB2 GLN A 259     153.400  71.480 145.390  0.00  0.00           H  
ATOM   3682  CG  GLN A 259     152.170  69.890 144.910  0.00  0.00           C  
ATOM   3683  HG1 GLN A 259     152.290  70.000 143.920  0.00  0.00           H  
ATOM   3684  HG2 GLN A 259     151.220  69.630 145.110  0.00  0.00           H  
ATOM   3685  CD  GLN A 259     153.060  68.750 145.360  0.00  0.00           C  
ATOM   3686  OE1 GLN A 259     154.090  68.950 146.000  0.00  0.00           O  
ATOM   3687  NE2 GLN A 259     152.800  67.490 144.990  0.00  0.00           N  
ATOM   3688 1HE2 GLN A 259     152.010  67.290 144.410  0.00  0.00           H  
ATOM   3689 2HE2 GLN A 259     153.400  66.750 145.290  0.00  0.00           H  
ATOM   3690  C   GLN A 259     151.610  73.720 145.990  0.00  0.00           C  
ATOM   3691  O   GLN A 259     151.990  73.690 147.160  0.00  0.00           O  
ATOM   3692  N   LEU A 260     151.310  74.840 145.330  0.00  0.00           N  
ATOM   3693  H   LEU A 260     151.110  74.760 144.350  0.00  0.00           H  
ATOM   3694  CA  LEU A 260     151.250  76.160 145.920  0.00  0.00           C  
ATOM   3695  HA  LEU A 260     152.080  76.130 146.470  0.00  0.00           H  
ATOM   3696  CB  LEU A 260     151.450  77.300 144.930  0.00  0.00           C  
ATOM   3697  HB1 LEU A 260     150.590  77.420 144.440  0.00  0.00           H  
ATOM   3698  HB2 LEU A 260     152.170  77.020 144.290  0.00  0.00           H  
ATOM   3699  CG  LEU A 260     151.850  78.660 145.500  0.00  0.00           C  
ATOM   3700  HG  LEU A 260     151.220  78.800 146.260  0.00  0.00           H  
ATOM   3701  CD1 LEU A 260     153.270  78.740 146.050  0.00  0.00           C  
ATOM   3702 1HD1 LEU A 260     153.440  79.660 146.400  0.00  0.00           H  
ATOM   3703 2HD1 LEU A 260     153.380  78.080 146.790  0.00  0.00           H  
ATOM   3704 3HD1 LEU A 260     153.920  78.530 145.320  0.00  0.00           H  
ATOM   3705  CD2 LEU A 260     151.720  79.750 144.450  0.00  0.00           C  
ATOM   3706 1HD2 LEU A 260     151.990  80.630 144.850  0.00  0.00           H  
ATOM   3707 2HD2 LEU A 260     152.320  79.540 143.680  0.00  0.00           H  
ATOM   3708 3HD2 LEU A 260     150.770  79.800 144.140  0.00  0.00           H  
ATOM   3709  C   LEU A 260     150.100  76.370 146.910  0.00  0.00           C  
ATOM   3710  O   LEU A 260     149.180  77.170 146.740  0.00  0.00           O  
ATOM   3711  N   SER A 261     150.040  75.550 147.960  0.00  0.00           N  
ATOM   3712  H   SER A 261     150.790  74.890 148.050  0.00  0.00           H  
ATOM   3713  CA  SER A 261     149.020  75.500 148.990  0.00  0.00           C  
ATOM   3714  HA  SER A 261     148.150  75.660 148.510  0.00  0.00           H  
ATOM   3715  CB  SER A 261     148.980  74.120 149.620  0.00  0.00           C  
ATOM   3716  HB1 SER A 261     148.920  73.410 148.920  0.00  0.00           H  
ATOM   3717  HB2 SER A 261     148.200  74.040 150.240  0.00  0.00           H  
ATOM   3718  OG  SER A 261     150.160  73.900 150.370  0.00  0.00           O  
ATOM   3719  HG  SER A 261     150.130  72.990 150.780  0.00  0.00           H  
ATOM   3720  C   SER A 261     149.150  76.630 150.000  0.00  0.00           C  
ATOM   3721  O   SER A 261     148.410  76.710 150.980  0.00  0.00           O  
ATOM   3722  N   THR A 262     150.120  77.550 149.880  0.00  0.00           N  
ATOM   3723  H   THR A 262     150.740  77.430 149.110  0.00  0.00           H  
ATOM   3724  CA  THR A 262     150.390  78.700 150.720  0.00  0.00           C  
ATOM   3725  HA  THR A 262     149.460  79.000 150.950  0.00  0.00           H  
ATOM   3726  CB  THR A 262     151.210  78.350 151.960  0.00  0.00           C  
ATOM   3727  HB  THR A 262     152.050  77.910 151.640  0.00  0.00           H  
ATOM   3728  CG2 THR A 262     151.600  79.540 152.830  0.00  0.00           C  
ATOM   3729 1HG2 THR A 262     152.130  79.220 153.610  0.00  0.00           H  
ATOM   3730 2HG2 THR A 262     152.150  80.180 152.290  0.00  0.00           H  
ATOM   3731 3HG2 THR A 262     150.770  80.000 153.150  0.00  0.00           H  
ATOM   3732  OG1 THR A 262     150.550  77.380 152.750  0.00  0.00           O  
ATOM   3733  HG1 THR A 262     151.110  77.170 153.550  0.00  0.00           H  
ATOM   3734  C   THR A 262     151.190  79.760 149.990  0.00  0.00           C  
ATOM   3735  O   THR A 262     152.040  79.450 149.160  0.00  0.00           O  
ATOM   3736  N   THR A 263     150.910  81.000 150.390  0.00  0.00           N  
ATOM   3737  H   THR A 263     150.080  81.180 150.930  0.00  0.00           H  
ATOM   3738  CA  THR A 263     151.800  82.100 150.050  0.00  0.00           C  
ATOM   3739  HA  THR A 263     152.610  81.670 149.660  0.00  0.00           H  
ATOM   3740  CB  THR A 263     151.210  83.030 148.990  0.00  0.00           C  
ATOM   3741  HB  THR A 263     151.810  83.820 148.930  0.00  0.00           H  
ATOM   3742  CG2 THR A 263     151.100  82.420 147.600  0.00  0.00           C  
ATOM   3743 1HG2 THR A 263     150.710  83.090 146.970  0.00  0.00           H  
ATOM   3744 2HG2 THR A 263     152.010  82.160 147.280  0.00  0.00           H  
ATOM   3745 3HG2 THR A 263     150.510  81.610 147.640  0.00  0.00           H  
ATOM   3746  OG1 THR A 263     149.970  83.570 149.390  0.00  0.00           O  
ATOM   3747  HG1 THR A 263     149.620  84.170 148.670  0.00  0.00           H  
ATOM   3748  C   THR A 263     152.160  82.870 151.310  0.00  0.00           C  
ATOM   3749  O   THR A 263     151.310  83.080 152.170  0.00  0.00           O  
ATOM   3750  N   SER A 264     153.420  83.280 151.490  0.00  0.00           N  
ATOM   3751  H   SER A 264     154.120  82.800 150.960  0.00  0.00           H  
ATOM   3752  CA  SER A 264     153.880  84.340 152.370  0.00  0.00           C  
ATOM   3753  HA  SER A 264     153.030  84.730 152.710  0.00  0.00           H  
ATOM   3754  CB  SER A 264     154.660  83.820 153.580  0.00  0.00           C  
ATOM   3755  HB1 SER A 264     154.170  83.130 154.110  0.00  0.00           H  
ATOM   3756  HB2 SER A 264     154.980  84.540 154.190  0.00  0.00           H  
ATOM   3757  OG  SER A 264     155.730  83.240 152.860  0.00  0.00           O  
ATOM   3758  HG  SER A 264     156.380  82.830 153.500  0.00  0.00           H  
ATOM   3759  C   SER A 264     154.620  85.430 151.620  0.00  0.00           C  
ATOM   3760  O   SER A 264     154.770  85.300 150.410  0.00  0.00           O  
ATOM   3761  N   ASN A 265     155.100  86.540 152.190  0.00  0.00           N  
ATOM   3762  H   ASN A 265     155.080  86.650 153.180  0.00  0.00           H  
ATOM   3763  CA  ASN A 265     155.640  87.580 151.350  0.00  0.00           C  
ATOM   3764  HA  ASN A 265     155.050  87.690 150.550  0.00  0.00           H  
ATOM   3765  CB  ASN A 265     155.640  88.870 152.170  0.00  0.00           C  
ATOM   3766  HB1 ASN A 265     156.010  88.660 153.080  0.00  0.00           H  
ATOM   3767  HB2 ASN A 265     154.690  89.180 152.260  0.00  0.00           H  
ATOM   3768  CG  ASN A 265     156.450  90.030 151.610  0.00  0.00           C  
ATOM   3769  OD1 ASN A 265     157.620  90.210 151.910  0.00  0.00           O  
ATOM   3770  ND2 ASN A 265     155.930  90.780 150.630  0.00  0.00           N  
ATOM   3771 1HD2 ASN A 265     155.020  90.580 150.270  0.00  0.00           H  
ATOM   3772 2HD2 ASN A 265     156.450  91.540 150.250  0.00  0.00           H  
ATOM   3773  C   ASN A 265     157.000  87.170 150.810  0.00  0.00           C  
ATOM   3774  O   ASN A 265     157.490  87.910 149.950  0.00  0.00           O  
ATOM   3775  N   THR A 266     157.630  86.090 151.270  0.00  0.00           N  
ATOM   3776  H   THR A 266     157.180  85.540 151.980  0.00  0.00           H  
ATOM   3777  CA  THR A 266     158.930  85.670 150.790  0.00  0.00           C  
ATOM   3778  HA  THR A 266     159.440  86.510 150.630  0.00  0.00           H  
ATOM   3779  CB  THR A 266     159.660  84.810 151.830  0.00  0.00           C  
ATOM   3780  HB  THR A 266     160.580  84.600 151.500  0.00  0.00           H  
ATOM   3781  CG2 THR A 266     159.880  85.450 153.200  0.00  0.00           C  
ATOM   3782 1HG2 THR A 266     160.360  84.810 153.800  0.00  0.00           H  
ATOM   3783 2HG2 THR A 266     160.430  86.280 153.100  0.00  0.00           H  
ATOM   3784 3HG2 THR A 266     159.000  85.680 153.610  0.00  0.00           H  
ATOM   3785  OG1 THR A 266     158.980  83.580 151.920  0.00  0.00           O  
ATOM   3786  HG1 THR A 266     159.430  83.000 152.590  0.00  0.00           H  
ATOM   3787  C   THR A 266     158.750  84.880 149.500  0.00  0.00           C  
ATOM   3788  O   THR A 266     159.630  84.890 148.650  0.00  0.00           O  
ATOM   3789  N   THR A 267     157.560  84.370 149.170  0.00  0.00           N  
ATOM   3790  H   THR A 267     156.780  84.630 149.730  0.00  0.00           H  
ATOM   3791  CA  THR A 267     157.310  83.470 148.060  0.00  0.00           C  
ATOM   3792  HA  THR A 267     157.980  82.730 148.190  0.00  0.00           H  
ATOM   3793  CB  THR A 267     155.870  82.980 148.140  0.00  0.00           C  
ATOM   3794  HB  THR A 267     155.290  83.780 147.980  0.00  0.00           H  
ATOM   3795  CG2 THR A 267     155.590  81.820 147.190  0.00  0.00           C  
ATOM   3796 1HG2 THR A 267     154.640  81.540 147.280  0.00  0.00           H  
ATOM   3797 2HG2 THR A 267     155.760  82.110 146.250  0.00  0.00           H  
ATOM   3798 3HG2 THR A 267     156.190  81.050 147.420  0.00  0.00           H  
ATOM   3799  OG1 THR A 267     155.570  82.460 149.410  0.00  0.00           O  
ATOM   3800  HG1 THR A 267     154.620  82.150 149.430  0.00  0.00           H  
ATOM   3801  C   THR A 267     157.560  84.100 146.690  0.00  0.00           C  
ATOM   3802  O   THR A 267     158.000  83.480 145.730  0.00  0.00           O  
ATOM   3803  N   PHE A 268     157.180  85.380 146.640  0.00  0.00           N  
ATOM   3804  H   PHE A 268     156.750  85.790 147.440  0.00  0.00           H  
ATOM   3805  CA  PHE A 268     157.380  86.180 145.450  0.00  0.00           C  
ATOM   3806  HA  PHE A 268     157.850  85.580 144.800  0.00  0.00           H  
ATOM   3807  CB  PHE A 268     156.010  86.550 144.870  0.00  0.00           C  
ATOM   3808  HB1 PHE A 268     156.170  87.050 144.020  0.00  0.00           H  
ATOM   3809  HB2 PHE A 268     155.560  87.150 145.530  0.00  0.00           H  
ATOM   3810  CG  PHE A 268     155.040  85.440 144.550  0.00  0.00           C  
ATOM   3811  CD1 PHE A 268     155.250  84.510 143.530  0.00  0.00           C  
ATOM   3812  HD1 PHE A 268     156.120  84.570 143.030  0.00  0.00           H  
ATOM   3813  CE1 PHE A 268     154.350  83.500 143.140  0.00  0.00           C  
ATOM   3814  HE1 PHE A 268     154.580  82.830 142.430  0.00  0.00           H  
ATOM   3815  CZ  PHE A 268     153.120  83.480 143.800  0.00  0.00           C  
ATOM   3816  HZ  PHE A 268     152.410  82.840 143.510  0.00  0.00           H  
ATOM   3817  CE2 PHE A 268     152.860  84.350 144.870  0.00  0.00           C  
ATOM   3818  HE2 PHE A 268     151.990  84.300 145.360  0.00  0.00           H  
ATOM   3819  CD2 PHE A 268     153.830  85.290 145.240  0.00  0.00           C  
ATOM   3820  HD2 PHE A 268     153.650  85.880 146.030  0.00  0.00           H  
ATOM   3821  C   PHE A 268     158.440  87.270 145.550  0.00  0.00           C  
ATOM   3822  O   PHE A 268     158.450  88.160 144.690  0.00  0.00           O  
ATOM   3823  N   LEU A 269     159.320  87.190 146.540  0.00  0.00           N  
ATOM   3824  H   LEU A 269     159.260  86.410 147.160  0.00  0.00           H  
ATOM   3825  CA  LEU A 269     160.370  88.160 146.790  0.00  0.00           C  
ATOM   3826  HA  LEU A 269     159.900  89.010 147.020  0.00  0.00           H  
ATOM   3827  CB  LEU A 269     161.240  87.680 147.960  0.00  0.00           C  
ATOM   3828  HB1 LEU A 269     161.690  86.830 147.690  0.00  0.00           H  
ATOM   3829  HB2 LEU A 269     160.650  87.510 148.750  0.00  0.00           H  
ATOM   3830  CG  LEU A 269     162.310  88.680 148.380  0.00  0.00           C  
ATOM   3831  HG  LEU A 269     162.730  89.080 147.570  0.00  0.00           H  
ATOM   3832  CD1 LEU A 269     161.720  89.850 149.160  0.00  0.00           C  
ATOM   3833 1HD1 LEU A 269     162.450  90.480 149.420  0.00  0.00           H  
ATOM   3834 2HD1 LEU A 269     161.050  90.330 148.590  0.00  0.00           H  
ATOM   3835 3HD1 LEU A 269     161.270  89.510 149.980  0.00  0.00           H  
ATOM   3836  CD2 LEU A 269     163.370  87.930 149.190  0.00  0.00           C  
ATOM   3837 1HD2 LEU A 269     164.080  88.570 149.480  0.00  0.00           H  
ATOM   3838 2HD2 LEU A 269     162.940  87.520 150.000  0.00  0.00           H  
ATOM   3839 3HD2 LEU A 269     163.770  87.210 148.630  0.00  0.00           H  
ATOM   3840  C   LEU A 269     161.190  88.450 145.550  0.00  0.00           C  
ATOM   3841  O   LEU A 269     161.520  89.600 145.260  0.00  0.00           O  
ATOM   3842  N   GLY A 270     161.560  87.460 144.730  0.00  0.00           N  
ATOM   3843  H   GLY A 270     161.360  86.510 144.970  0.00  0.00           H  
ATOM   3844  CA  GLY A 270     162.250  87.770 143.500  0.00  0.00           C  
ATOM   3845  HA1 GLY A 270     162.430  86.900 143.040  0.00  0.00           H  
ATOM   3846  HA2 GLY A 270     163.120  88.200 143.750  0.00  0.00           H  
ATOM   3847  C   GLY A 270     161.490  88.690 142.550  0.00  0.00           C  
ATOM   3848  O   GLY A 270     162.070  89.390 141.720  0.00  0.00           O  
ATOM   3849  N   LEU A 271     160.160  88.650 142.660  0.00  0.00           N  
ATOM   3850  H   LEU A 271     159.740  88.200 143.450  0.00  0.00           H  
ATOM   3851  CA  LEU A 271     159.320  89.260 141.650  0.00  0.00           C  
ATOM   3852  HA  LEU A 271     159.850  89.070 140.820  0.00  0.00           H  
ATOM   3853  CB  LEU A 271     157.980  88.560 141.480  0.00  0.00           C  
ATOM   3854  HB1 LEU A 271     157.510  88.990 140.710  0.00  0.00           H  
ATOM   3855  HB2 LEU A 271     157.450  88.700 142.320  0.00  0.00           H  
ATOM   3856  CG  LEU A 271     158.030  87.060 141.210  0.00  0.00           C  
ATOM   3857  HG  LEU A 271     158.330  86.700 142.100  0.00  0.00           H  
ATOM   3858  CD1 LEU A 271     156.670  86.500 140.790  0.00  0.00           C  
ATOM   3859 1HD1 LEU A 271     156.750  85.520 140.620  0.00  0.00           H  
ATOM   3860 2HD1 LEU A 271     156.000  86.660 141.520  0.00  0.00           H  
ATOM   3861 3HD1 LEU A 271     156.370  86.960 139.950  0.00  0.00           H  
ATOM   3862  CD2 LEU A 271     159.030  86.610 140.140  0.00  0.00           C  
ATOM   3863 1HD2 LEU A 271     158.990  85.620 140.040  0.00  0.00           H  
ATOM   3864 2HD2 LEU A 271     158.800  87.040 139.270  0.00  0.00           H  
ATOM   3865 3HD2 LEU A 271     159.950  86.880 140.410  0.00  0.00           H  
ATOM   3866  C   LEU A 271     159.220  90.780 141.740  0.00  0.00           C  
ATOM   3867  O   LEU A 271     158.810  91.410 140.770  0.00  0.00           O  
ATOM   3868  N   LYS A 272     159.870  91.410 142.720  0.00  0.00           N  
ATOM   3869  H   LYS A 272     160.170  90.870 143.500  0.00  0.00           H  
ATOM   3870  CA  LYS A 272     160.170  92.830 142.730  0.00  0.00           C  
ATOM   3871  HA  LYS A 272     159.330  93.280 142.420  0.00  0.00           H  
ATOM   3872  CB  LYS A 272     160.580  93.160 144.160  0.00  0.00           C  
ATOM   3873  HB1 LYS A 272     159.970  92.680 144.790  0.00  0.00           H  
ATOM   3874  HB2 LYS A 272     160.490  94.150 144.300  0.00  0.00           H  
ATOM   3875  CG  LYS A 272     162.010  92.760 144.490  0.00  0.00           C  
ATOM   3876  HG1 LYS A 272     162.650  93.310 143.950  0.00  0.00           H  
ATOM   3877  HG2 LYS A 272     162.150  91.790 144.280  0.00  0.00           H  
ATOM   3878  CD  LYS A 272     162.240  93.010 145.980  0.00  0.00           C  
ATOM   3879  HD1 LYS A 272     161.480  92.640 146.520  0.00  0.00           H  
ATOM   3880  HD2 LYS A 272     162.330  93.990 146.160  0.00  0.00           H  
ATOM   3881  CE  LYS A 272     163.540  92.280 146.330  0.00  0.00           C  
ATOM   3882  HE1 LYS A 272     164.240  92.460 145.640  0.00  0.00           H  
ATOM   3883  HE2 LYS A 272     163.390  91.290 146.410  0.00  0.00           H  
ATOM   3884  NZ  LYS A 272     164.000  92.790 147.620  0.00  0.00           N1+
ATOM   3885  HZ1 LYS A 272     164.850  92.330 147.880  0.00  0.00           H  
ATOM   3886  HZ2 LYS A 272     164.160  93.770 147.550  0.00  0.00           H  
ATOM   3887  HZ3 LYS A 272     163.300  92.610 148.320  0.00  0.00           H  
ATOM   3888  C   LYS A 272     161.230  93.300 141.740  0.00  0.00           C  
ATOM   3889  O   LYS A 272     161.540  94.480 141.630  0.00  0.00           O  
ATOM   3890  N   TRP A 273     161.930  92.340 141.140  0.00  0.00           N  
ATOM   3891  H   TRP A 273     161.720  91.390 141.380  0.00  0.00           H  
ATOM   3892  CA  TRP A 273     162.980  92.590 140.160  0.00  0.00           C  
ATOM   3893  HA  TRP A 273     163.090  93.580 140.250  0.00  0.00           H  
ATOM   3894  CB  TRP A 273     164.320  91.970 140.520  0.00  0.00           C  
ATOM   3895  HB1 TRP A 273     164.960  92.140 139.770  0.00  0.00           H  
ATOM   3896  HB2 TRP A 273     164.190  90.990 140.640  0.00  0.00           H  
ATOM   3897  CG  TRP A 273     164.930  92.510 141.770  0.00  0.00           C  
ATOM   3898  CD1 TRP A 273     165.320  93.790 141.970  0.00  0.00           C  
ATOM   3899  HD1 TRP A 273     165.200  94.530 141.300  0.00  0.00           H  
ATOM   3900  NE1 TRP A 273     165.900  93.950 143.220  0.00  0.00           N  
ATOM   3901  HE1 TRP A 273     166.180  94.830 143.610  0.00  0.00           H  
ATOM   3902  CE2 TRP A 273     166.030  92.730 143.850  0.00  0.00           C  
ATOM   3903  CZ2 TRP A 273     166.550  92.300 145.070  0.00  0.00           C  
ATOM   3904  HZ2 TRP A 273     167.040  92.940 145.660  0.00  0.00           H  
ATOM   3905  CH2 TRP A 273     166.380  90.970 145.460  0.00  0.00           C  
ATOM   3906  HH2 TRP A 273     166.730  90.670 146.350  0.00  0.00           H  
ATOM   3907  CZ3 TRP A 273     165.730  90.050 144.640  0.00  0.00           C  
ATOM   3908  HZ3 TRP A 273     165.640  89.090 144.910  0.00  0.00           H  
ATOM   3909  CE3 TRP A 273     165.200  90.510 143.420  0.00  0.00           C  
ATOM   3910  HE3 TRP A 273     164.770  89.850 142.800  0.00  0.00           H  
ATOM   3911  CD2 TRP A 273     165.250  91.860 143.040  0.00  0.00           C  
ATOM   3912  C   TRP A 273     162.560  92.320 138.720  0.00  0.00           C  
ATOM   3913  O   TRP A 273     163.300  91.940 137.830  0.00  0.00           O  
ATOM   3914  N   THR A 274     161.250  92.380 138.460  0.00  0.00           N  
ATOM   3915  H   THR A 274     160.650  92.660 139.210  0.00  0.00           H  
ATOM   3916  CA  THR A 274     160.620  92.070 137.190  0.00  0.00           C  
ATOM   3917  HA  THR A 274     161.360  92.150 136.520  0.00  0.00           H  
ATOM   3918  CB  THR A 274     160.030  90.660 137.170  0.00  0.00           C  
ATOM   3919  HB  THR A 274     159.600  90.600 136.270  0.00  0.00           H  
ATOM   3920  CG2 THR A 274     160.990  89.490 137.400  0.00  0.00           C  
ATOM   3921 1HG2 THR A 274     160.480  88.630 137.360  0.00  0.00           H  
ATOM   3922 2HG2 THR A 274     161.690  89.490 136.690  0.00  0.00           H  
ATOM   3923 3HG2 THR A 274     161.420  89.580 138.300  0.00  0.00           H  
ATOM   3924  OG1 THR A 274     159.100  90.500 138.220  0.00  0.00           O  
ATOM   3925  HG1 THR A 274     158.720  89.570 138.190  0.00  0.00           H  
ATOM   3926  C   THR A 274     159.490  93.050 136.930  0.00  0.00           C  
ATOM   3927  O   THR A 274     159.120  93.860 137.780  0.00  0.00           O  
ATOM   3928  N   ASN A 275     158.880  92.920 135.750  0.00  0.00           N  
ATOM   3929  H   ASN A 275     159.310  92.220 135.180  0.00  0.00           H  
ATOM   3930  CA  ASN A 275     157.750  93.540 135.090  0.00  0.00           C  
ATOM   3931  HA  ASN A 275     157.320  94.130 135.770  0.00  0.00           H  
ATOM   3932  CB  ASN A 275     158.250  94.390 133.930  0.00  0.00           C  
ATOM   3933  HB1 ASN A 275     157.480  94.900 133.550  0.00  0.00           H  
ATOM   3934  HB2 ASN A 275     158.620  93.780 133.230  0.00  0.00           H  
ATOM   3935  CG  ASN A 275     159.330  95.380 134.330  0.00  0.00           C  
ATOM   3936  OD1 ASN A 275     160.510  95.050 134.370  0.00  0.00           O  
ATOM   3937  ND2 ASN A 275     158.970  96.630 134.670  0.00  0.00           N  
ATOM   3938 1HD2 ASN A 275     158.010  96.890 134.660  0.00  0.00           H  
ATOM   3939 2HD2 ASN A 275     159.670  97.300 134.940  0.00  0.00           H  
ATOM   3940  C   ASN A 275     156.690  92.530 134.690  0.00  0.00           C  
ATOM   3941  O   ASN A 275     156.220  92.420 133.560  0.00  0.00           O  
ATOM   3942  N   LEU A 276     156.320  91.630 135.600  0.00  0.00           N  
ATOM   3943  H   LEU A 276     156.850  91.620 136.450  0.00  0.00           H  
ATOM   3944  CA  LEU A 276     155.250  90.660 135.510  0.00  0.00           C  
ATOM   3945  HA  LEU A 276     155.440  90.070 134.720  0.00  0.00           H  
ATOM   3946  CB  LEU A 276     155.260  89.780 136.760  0.00  0.00           C  
ATOM   3947  HB1 LEU A 276     154.870  90.290 137.530  0.00  0.00           H  
ATOM   3948  HB2 LEU A 276     156.200  89.520 136.970  0.00  0.00           H  
ATOM   3949  CG  LEU A 276     154.430  88.520 136.530  0.00  0.00           C  
ATOM   3950  HG  LEU A 276     153.660  88.750 135.930  0.00  0.00           H  
ATOM   3951  CD1 LEU A 276     155.350  87.440 135.960  0.00  0.00           C  
ATOM   3952 1HD1 LEU A 276     154.820  86.600 135.800  0.00  0.00           H  
ATOM   3953 2HD1 LEU A 276     155.740  87.760 135.100  0.00  0.00           H  
ATOM   3954 3HD1 LEU A 276     156.090  87.250 136.610  0.00  0.00           H  
ATOM   3955  CD2 LEU A 276     153.940  87.960 137.860  0.00  0.00           C  
ATOM   3956 1HD2 LEU A 276     153.400  87.140 137.700  0.00  0.00           H  
ATOM   3957 2HD2 LEU A 276     154.730  87.730 138.440  0.00  0.00           H  
ATOM   3958 3HD2 LEU A 276     153.370  88.640 138.320  0.00  0.00           H  
ATOM   3959  C   LEU A 276     153.920  91.350 135.210  0.00  0.00           C  
ATOM   3960  O   LEU A 276     153.630  92.340 135.870  0.00  0.00           O  
ATOM   3961  N   THR A 277     153.110  90.840 134.280  0.00  0.00           N  
ATOM   3962  H   THR A 277     153.460  90.060 133.760  0.00  0.00           H  
ATOM   3963  CA  THR A 277     151.780  91.290 133.940  0.00  0.00           C  
ATOM   3964  HA  THR A 277     151.670  92.010 134.620  0.00  0.00           H  
ATOM   3965  CB  THR A 277     151.680  91.850 132.530  0.00  0.00           C  
ATOM   3966  HB  THR A 277     150.750  92.150 132.310  0.00  0.00           H  
ATOM   3967  CG2 THR A 277     152.630  93.030 132.340  0.00  0.00           C  
ATOM   3968 1HG2 THR A 277     152.550  93.380 131.410  0.00  0.00           H  
ATOM   3969 2HG2 THR A 277     152.400  93.750 132.990  0.00  0.00           H  
ATOM   3970 3HG2 THR A 277     153.570  92.730 132.500  0.00  0.00           H  
ATOM   3971  OG1 THR A 277     151.910  90.810 131.610  0.00  0.00           O  
ATOM   3972  HG1 THR A 277     151.850  91.170 130.680  0.00  0.00           H  
ATOM   3973  C   THR A 277     150.700  90.220 134.100  0.00  0.00           C  
ATOM   3974  O   THR A 277     149.520  90.570 134.120  0.00  0.00           O  
ATOM   3975  N   MET A 278     151.060  88.970 134.380  0.00  0.00           N  
ATOM   3976  H   MET A 278     152.030  88.750 134.470  0.00  0.00           H  
ATOM   3977  CA  MET A 278     150.070  87.930 134.550  0.00  0.00           C  
ATOM   3978  HA  MET A 278     149.260  88.370 134.940  0.00  0.00           H  
ATOM   3979  CB  MET A 278     149.700  87.310 133.200  0.00  0.00           C  
ATOM   3980  HB1 MET A 278     150.500  87.350 132.600  0.00  0.00           H  
ATOM   3981  HB2 MET A 278     148.950  87.840 132.800  0.00  0.00           H  
ATOM   3982  CG  MET A 278     149.260  85.860 133.300  0.00  0.00           C  
ATOM   3983  HG1 MET A 278     148.460  85.890 133.890  0.00  0.00           H  
ATOM   3984  HG2 MET A 278     150.010  85.410 133.780  0.00  0.00           H  
ATOM   3985  SD  MET A 278     148.900  85.050 131.720  0.00  0.00           S  
ATOM   3986  CE  MET A 278     149.720  83.470 132.060  0.00  0.00           C  
ATOM   3987  HE1 MET A 278     149.620  82.870 131.270  0.00  0.00           H  
ATOM   3988  HE2 MET A 278     150.690  83.630 132.240  0.00  0.00           H  
ATOM   3989  HE3 MET A 278     149.300  83.040 132.860  0.00  0.00           H  
ATOM   3990  C   MET A 278     150.620  86.880 135.510  0.00  0.00           C  
ATOM   3991  O   MET A 278     151.690  86.310 135.290  0.00  0.00           O  
ATOM   3992  N   LEU A 279     149.820  86.390 136.460  0.00  0.00           N  
ATOM   3993  H   LEU A 279     148.890  86.750 136.540  0.00  0.00           H  
ATOM   3994  CA  LEU A 279     150.250  85.360 137.380  0.00  0.00           C  
ATOM   3995  HA  LEU A 279     151.080  84.930 137.030  0.00  0.00           H  
ATOM   3996  CB  LEU A 279     150.640  85.900 138.750  0.00  0.00           C  
ATOM   3997  HB1 LEU A 279     149.800  86.250 139.170  0.00  0.00           H  
ATOM   3998  HB2 LEU A 279     151.270  86.660 138.590  0.00  0.00           H  
ATOM   3999  CG  LEU A 279     151.300  85.000 139.780  0.00  0.00           C  
ATOM   4000  HG  LEU A 279     150.530  84.430 140.080  0.00  0.00           H  
ATOM   4001  CD1 LEU A 279     152.440  84.190 139.160  0.00  0.00           C  
ATOM   4002 1HD1 LEU A 279     152.850  83.610 139.860  0.00  0.00           H  
ATOM   4003 2HD1 LEU A 279     152.080  83.620 138.420  0.00  0.00           H  
ATOM   4004 3HD1 LEU A 279     153.130  84.810 138.790  0.00  0.00           H  
ATOM   4005  CD2 LEU A 279     151.860  85.680 141.030  0.00  0.00           C  
ATOM   4006 1HD2 LEU A 279     152.270  84.990 141.630  0.00  0.00           H  
ATOM   4007 2HD2 LEU A 279     152.560  86.340 140.760  0.00  0.00           H  
ATOM   4008 3HD2 LEU A 279     151.120  86.150 141.510  0.00  0.00           H  
ATOM   4009  C   LEU A 279     149.030  84.450 137.460  0.00  0.00           C  
ATOM   4010  O   LEU A 279     147.920  84.910 137.690  0.00  0.00           O  
ATOM   4011  N   ASP A 280     149.330  83.150 137.390  0.00  0.00           N  
ATOM   4012  H   ASP A 280     150.290  82.900 137.250  0.00  0.00           H  
ATOM   4013  CA  ASP A 280     148.350  82.080 137.510  0.00  0.00           C  
ATOM   4014  HA  ASP A 280     147.500  82.480 137.860  0.00  0.00           H  
ATOM   4015  CB  ASP A 280     148.090  81.500 136.120  0.00  0.00           C  
ATOM   4016  HB1 ASP A 280     148.950  81.110 135.790  0.00  0.00           H  
ATOM   4017  HB2 ASP A 280     147.820  82.260 135.530  0.00  0.00           H  
ATOM   4018  CG  ASP A 280     147.030  80.420 135.990  0.00  0.00           C  
ATOM   4019  OD1 ASP A 280     146.770  79.710 136.990  0.00  0.00           O  
ATOM   4020  OD2 ASP A 280     146.480  80.300 134.880  0.00  0.00           O  
ATOM   4021  C   ASP A 280     148.770  81.050 138.550  0.00  0.00           C  
ATOM   4022  O   ASP A 280     149.710  80.260 138.440  0.00  0.00           O  
ATOM   4023  N   LEU A 281     147.980  81.090 139.620  0.00  0.00           N  
ATOM   4024  H   LEU A 281     147.350  81.870 139.710  0.00  0.00           H  
ATOM   4025  CA  LEU A 281     147.960  80.090 140.670  0.00  0.00           C  
ATOM   4026  HA  LEU A 281     148.670  79.470 140.340  0.00  0.00           H  
ATOM   4027  CB  LEU A 281     148.290  80.760 142.000  0.00  0.00           C  
ATOM   4028  HB1 LEU A 281     148.700  80.050 142.570  0.00  0.00           H  
ATOM   4029  HB2 LEU A 281     147.410  81.030 142.390  0.00  0.00           H  
ATOM   4030  CG  LEU A 281     149.200  81.980 142.140  0.00  0.00           C  
ATOM   4031  HG  LEU A 281     148.870  82.710 141.540  0.00  0.00           H  
ATOM   4032  CD1 LEU A 281     149.130  82.540 143.560  0.00  0.00           C  
ATOM   4033 1HD1 LEU A 281     149.730  83.340 143.630  0.00  0.00           H  
ATOM   4034 2HD1 LEU A 281     148.190  82.810 143.770  0.00  0.00           H  
ATOM   4035 3HD1 LEU A 281     149.420  81.840 144.210  0.00  0.00           H  
ATOM   4036  CD2 LEU A 281     150.610  81.690 141.640  0.00  0.00           C  
ATOM   4037 1HD2 LEU A 281     151.180  82.510 141.750  0.00  0.00           H  
ATOM   4038 2HD2 LEU A 281     151.000  80.940 142.170  0.00  0.00           H  
ATOM   4039 3HD2 LEU A 281     150.570  81.430 140.670  0.00  0.00           H  
ATOM   4040  C   LEU A 281     146.740  79.180 140.790  0.00  0.00           C  
ATOM   4041  O   LEU A 281     146.290  78.760 141.850  0.00  0.00           O  
ATOM   4042  N   SER A 282     146.110  78.900 139.650  0.00  0.00           N  
ATOM   4043  H   SER A 282     146.460  79.280 138.800  0.00  0.00           H  
ATOM   4044  CA  SER A 282     144.930  78.060 139.600  0.00  0.00           C  
ATOM   4045  HA  SER A 282     144.400  78.450 140.350  0.00  0.00           H  
ATOM   4046  CB  SER A 282     144.180  78.230 138.280  0.00  0.00           C  
ATOM   4047  HB1 SER A 282     143.930  79.190 138.150  0.00  0.00           H  
ATOM   4048  HB2 SER A 282     143.350  77.670 138.290  0.00  0.00           H  
ATOM   4049  OG  SER A 282     144.910  77.850 137.130  0.00  0.00           O  
ATOM   4050  HG  SER A 282     144.350  77.990 136.320  0.00  0.00           H  
ATOM   4051  C   SER A 282     145.120  76.600 139.990  0.00  0.00           C  
ATOM   4052  O   SER A 282     146.160  76.020 139.670  0.00  0.00           O  
ATOM   4053  N   TYR A 283     144.070  76.020 140.570  0.00  0.00           N  
ATOM   4054  H   TYR A 283     143.250  76.560 140.760  0.00  0.00           H  
ATOM   4055  CA  TYR A 283     144.100  74.610 140.930  0.00  0.00           C  
ATOM   4056  HA  TYR A 283     143.280  74.530 141.490  0.00  0.00           H  
ATOM   4057  CB  TYR A 283     144.000  73.730 139.680  0.00  0.00           C  
ATOM   4058  HB1 TYR A 283     144.150  72.780 139.960  0.00  0.00           H  
ATOM   4059  HB2 TYR A 283     144.720  74.010 139.050  0.00  0.00           H  
ATOM   4060  CG  TYR A 283     142.700  73.770 138.920  0.00  0.00           C  
ATOM   4061  CD1 TYR A 283     142.570  74.700 137.880  0.00  0.00           C  
ATOM   4062  HD1 TYR A 283     143.280  75.390 137.780  0.00  0.00           H  
ATOM   4063  CE1 TYR A 283     141.500  74.710 136.980  0.00  0.00           C  
ATOM   4064  HE1 TYR A 283     141.490  75.310 136.180  0.00  0.00           H  
ATOM   4065  CZ  TYR A 283     140.430  73.830 137.260  0.00  0.00           C  
ATOM   4066  OH  TYR A 283     139.340  73.900 136.450  0.00  0.00           O  
ATOM   4067  HH  TYR A 283     138.660  73.230 136.750  0.00  0.00           H  
ATOM   4068  CE2 TYR A 283     140.560  72.890 138.300  0.00  0.00           C  
ATOM   4069  HE2 TYR A 283     139.840  72.200 138.420  0.00  0.00           H  
ATOM   4070  CD2 TYR A 283     141.650  72.880 139.180  0.00  0.00           C  
ATOM   4071  HD2 TYR A 283     141.680  72.260 139.960  0.00  0.00           H  
ATOM   4072  C   TYR A 283     145.210  74.180 141.870  0.00  0.00           C  
ATOM   4073  O   TYR A 283     145.370  72.980 142.070  0.00  0.00           O  
ATOM   4074  N   ASN A 284     146.000  75.080 142.460  0.00  0.00           N  
ATOM   4075  H   ASN A 284     145.840  76.040 142.250  0.00  0.00           H  
ATOM   4076  CA  ASN A 284     147.080  74.760 143.380  0.00  0.00           C  
ATOM   4077  HA  ASN A 284     147.440  73.980 142.870  0.00  0.00           H  
ATOM   4078  CB  ASN A 284     148.130  75.850 143.570  0.00  0.00           C  
ATOM   4079  HB1 ASN A 284     148.650  75.650 144.400  0.00  0.00           H  
ATOM   4080  HB2 ASN A 284     147.660  76.730 143.680  0.00  0.00           H  
ATOM   4081  CG  ASN A 284     149.100  75.960 142.400  0.00  0.00           C  
ATOM   4082  OD1 ASN A 284     150.270  75.640 142.610  0.00  0.00           O  
ATOM   4083  ND2 ASN A 284     148.810  76.390 141.170  0.00  0.00           N  
ATOM   4084 1HD2 ASN A 284     147.880  76.680 140.950  0.00  0.00           H  
ATOM   4085 2HD2 ASN A 284     149.520  76.420 140.470  0.00  0.00           H  
ATOM   4086  C   ASN A 284     146.620  74.400 144.790  0.00  0.00           C  
ATOM   4087  O   ASN A 284     147.390  74.100 145.690  0.00  0.00           O  
ATOM   4088  N   ASN A 285     145.330  74.540 145.070  0.00  0.00           N  
ATOM   4089  H   ASN A 285     144.770  74.920 144.340  0.00  0.00           H  
ATOM   4090  CA  ASN A 285     144.630  74.220 146.300  0.00  0.00           C  
ATOM   4091  HA  ASN A 285     143.660  74.440 146.190  0.00  0.00           H  
ATOM   4092  CB  ASN A 285     144.590  72.710 146.560  0.00  0.00           C  
ATOM   4093  HB1 ASN A 285     144.190  72.560 147.470  0.00  0.00           H  
ATOM   4094  HB2 ASN A 285     145.530  72.370 146.550  0.00  0.00           H  
ATOM   4095  CG  ASN A 285     143.790  71.880 145.570  0.00  0.00           C  
ATOM   4096  OD1 ASN A 285     144.300  71.150 144.720  0.00  0.00           O  
ATOM   4097  ND2 ASN A 285     142.460  72.040 145.550  0.00  0.00           N  
ATOM   4098 1HD2 ASN A 285     142.030  72.690 146.170  0.00  0.00           H  
ATOM   4099 2HD2 ASN A 285     141.900  71.510 144.910  0.00  0.00           H  
ATOM   4100  C   ASN A 285     145.120  75.150 147.400  0.00  0.00           C  
ATOM   4101  O   ASN A 285     145.390  74.740 148.520  0.00  0.00           O  
ATOM   4102  N   LEU A 286     145.320  76.430 147.070  0.00  0.00           N  
ATOM   4103  H   LEU A 286     145.080  76.710 146.140  0.00  0.00           H  
ATOM   4104  CA  LEU A 286     145.860  77.450 147.950  0.00  0.00           C  
ATOM   4105  HA  LEU A 286     146.760  77.160 148.260  0.00  0.00           H  
ATOM   4106  CB  LEU A 286     145.990  78.740 147.150  0.00  0.00           C  
ATOM   4107  HB1 LEU A 286     145.070  78.980 146.830  0.00  0.00           H  
ATOM   4108  HB2 LEU A 286     146.580  78.540 146.370  0.00  0.00           H  
ATOM   4109  CG  LEU A 286     146.560  79.970 147.840  0.00  0.00           C  
ATOM   4110  HG  LEU A 286     146.070  80.230 148.670  0.00  0.00           H  
ATOM   4111  CD1 LEU A 286     147.980  79.730 148.360  0.00  0.00           C  
ATOM   4112 1HD1 LEU A 286     148.320  80.560 148.810  0.00  0.00           H  
ATOM   4113 2HD1 LEU A 286     147.970  78.980 149.020  0.00  0.00           H  
ATOM   4114 3HD1 LEU A 286     148.580  79.500 147.600  0.00  0.00           H  
ATOM   4115  CD2 LEU A 286     146.430  81.060 146.780  0.00  0.00           C  
ATOM   4116 1HD2 LEU A 286     146.780  81.920 147.140  0.00  0.00           H  
ATOM   4117 2HD2 LEU A 286     146.950  80.800 145.970  0.00  0.00           H  
ATOM   4118 3HD2 LEU A 286     145.470  81.170 146.530  0.00  0.00           H  
ATOM   4119  C   LEU A 286     144.970  77.600 149.180  0.00  0.00           C  
ATOM   4120  O   LEU A 286     143.790  77.900 148.950  0.00  0.00           O  
ATOM   4121  N   ASN A 287     145.490  77.220 150.340  0.00  0.00           N  
ATOM   4122  H   ASN A 287     146.440  76.910 150.380  0.00  0.00           H  
ATOM   4123  CA  ASN A 287     144.700  77.250 151.550  0.00  0.00           C  
ATOM   4124  HA  ASN A 287     143.760  77.290 151.200  0.00  0.00           H  
ATOM   4125  CB  ASN A 287     145.050  76.000 152.350  0.00  0.00           C  
ATOM   4126  HB1 ASN A 287     146.040  75.980 152.500  0.00  0.00           H  
ATOM   4127  HB2 ASN A 287     144.780  75.190 151.820  0.00  0.00           H  
ATOM   4128  CG  ASN A 287     144.340  75.970 153.700  0.00  0.00           C  
ATOM   4129  OD1 ASN A 287     144.930  75.880 154.770  0.00  0.00           O  
ATOM   4130  ND2 ASN A 287     143.010  75.970 153.690  0.00  0.00           N  
ATOM   4131 1HD2 ASN A 287     142.520  75.990 152.820  0.00  0.00           H  
ATOM   4132 2HD2 ASN A 287     142.500  75.950 154.550  0.00  0.00           H  
ATOM   4133  C   ASN A 287     144.840  78.480 152.440  0.00  0.00           C  
ATOM   4134  O   ASN A 287     143.890  78.800 153.160  0.00  0.00           O  
ATOM   4135  N   VAL A 288     145.950  79.210 152.310  0.00  0.00           N  
ATOM   4136  H   VAL A 288     146.530  79.040 151.520  0.00  0.00           H  
ATOM   4137  CA  VAL A 288     146.360  80.230 153.250  0.00  0.00           C  
ATOM   4138  HA  VAL A 288     145.530  80.690 153.560  0.00  0.00           H  
ATOM   4139  CB  VAL A 288     146.970  79.650 154.530  0.00  0.00           C  
ATOM   4140  HB  VAL A 288     146.300  79.050 154.970  0.00  0.00           H  
ATOM   4141  CG1 VAL A 288     148.200  78.800 154.230  0.00  0.00           C  
ATOM   4142 1HG1 VAL A 288     148.570  78.440 155.080  0.00  0.00           H  
ATOM   4143 2HG1 VAL A 288     147.940  78.040 153.630  0.00  0.00           H  
ATOM   4144 3HG1 VAL A 288     148.890  79.360 153.780  0.00  0.00           H  
ATOM   4145  CG2 VAL A 288     147.310  80.790 155.480  0.00  0.00           C  
ATOM   4146 1HG2 VAL A 288     147.710  80.420 156.320  0.00  0.00           H  
ATOM   4147 2HG2 VAL A 288     147.970  81.400 155.040  0.00  0.00           H  
ATOM   4148 3HG2 VAL A 288     146.480  81.300 155.700  0.00  0.00           H  
ATOM   4149  C   VAL A 288     147.240  81.230 152.510  0.00  0.00           C  
ATOM   4150  O   VAL A 288     148.270  80.920 151.920  0.00  0.00           O  
ATOM   4151  N   VAL A 289     146.750  82.460 152.600  0.00  0.00           N  
ATOM   4152  H   VAL A 289     145.890  82.580 153.100  0.00  0.00           H  
ATOM   4153  CA  VAL A 289     147.370  83.640 152.020  0.00  0.00           C  
ATOM   4154  HA  VAL A 289     148.200  83.400 151.520  0.00  0.00           H  
ATOM   4155  CB  VAL A 289     146.470  84.240 150.950  0.00  0.00           C  
ATOM   4156  HB  VAL A 289     146.950  85.090 150.720  0.00  0.00           H  
ATOM   4157  CG1 VAL A 289     146.360  83.370 149.700  0.00  0.00           C  
ATOM   4158 1HG1 VAL A 289     145.760  83.810 149.040  0.00  0.00           H  
ATOM   4159 2HG1 VAL A 289     147.270  83.250 149.300  0.00  0.00           H  
ATOM   4160 3HG1 VAL A 289     145.980  82.480 149.950  0.00  0.00           H  
ATOM   4161  CG2 VAL A 289     145.070  84.630 151.420  0.00  0.00           C  
ATOM   4162 1HG2 VAL A 289     144.560  85.010 150.650  0.00  0.00           H  
ATOM   4163 2HG2 VAL A 289     144.600  83.820 151.770  0.00  0.00           H  
ATOM   4164 3HG2 VAL A 289     145.140  85.310 152.150  0.00  0.00           H  
ATOM   4165  C   VAL A 289     147.770  84.540 153.180  0.00  0.00           C  
ATOM   4166  O   VAL A 289     146.960  85.110 153.920  0.00  0.00           O  
ATOM   4167  N   GLY A 290     149.080  84.690 153.350  0.00  0.00           N  
ATOM   4168  H   GLY A 290     149.680  84.150 152.760  0.00  0.00           H  
ATOM   4169  CA  GLY A 290     149.710  85.570 154.320  0.00  0.00           C  
ATOM   4170  HA1 GLY A 290     150.680  85.330 154.360  0.00  0.00           H  
ATOM   4171  HA2 GLY A 290     149.290  85.390 155.210  0.00  0.00           H  
ATOM   4172  C   GLY A 290     149.570  87.040 153.990  0.00  0.00           C  
ATOM   4173  O   GLY A 290     149.250  87.460 152.880  0.00  0.00           O  
ATOM   4174  N   ASN A 291     149.860  87.850 155.010  0.00  0.00           N  
ATOM   4175  H   ASN A 291     150.030  87.470 155.920  0.00  0.00           H  
ATOM   4176  CA  ASN A 291     149.930  89.280 154.810  0.00  0.00           C  
ATOM   4177  HA  ASN A 291     149.070  89.490 154.350  0.00  0.00           H  
ATOM   4178  CB  ASN A 291     149.960  90.030 156.140  0.00  0.00           C  
ATOM   4179  HB1 ASN A 291     149.940  91.010 155.950  0.00  0.00           H  
ATOM   4180  HB2 ASN A 291     150.810  89.800 156.620  0.00  0.00           H  
ATOM   4181  CG  ASN A 291     148.780  89.680 157.040  0.00  0.00           C  
ATOM   4182  OD1 ASN A 291     148.590  90.280 158.100  0.00  0.00           O  
ATOM   4183  ND2 ASN A 291     148.090  88.570 156.770  0.00  0.00           N  
ATOM   4184 1HD2 ASN A 291     148.350  87.990 156.000  0.00  0.00           H  
ATOM   4185 2HD2 ASN A 291     147.310  88.310 157.340  0.00  0.00           H  
ATOM   4186  C   ASN A 291     151.030  89.700 153.850  0.00  0.00           C  
ATOM   4187  O   ASN A 291     152.140  89.190 153.960  0.00  0.00           O  
ATOM   4188  N   ASP A 292     150.780  90.610 152.900  0.00  0.00           N  
ATOM   4189  H   ASP A 292     149.870  91.020 152.900  0.00  0.00           H  
ATOM   4190  CA  ASP A 292     151.690  91.060 151.870  0.00  0.00           C  
ATOM   4191  HA  ASP A 292     151.100  91.660 151.330  0.00  0.00           H  
ATOM   4192  CB  ASP A 292     152.850  91.810 152.510  0.00  0.00           C  
ATOM   4193  HB1 ASP A 292     153.390  92.190 151.760  0.00  0.00           H  
ATOM   4194  HB2 ASP A 292     153.390  91.130 153.010  0.00  0.00           H  
ATOM   4195  CG  ASP A 292     152.590  92.950 153.480  0.00  0.00           C  
ATOM   4196  OD1 ASP A 292     153.410  93.190 154.390  0.00  0.00           O  
ATOM   4197  OD2 ASP A 292     151.600  93.700 153.400  0.00  0.00           O  
ATOM   4198  C   ASP A 292     152.160  90.030 150.850  0.00  0.00           C  
ATOM   4199  O   ASP A 292     153.210  90.140 150.230  0.00  0.00           O  
ATOM   4200  N   SER A 293     151.370  88.960 150.670  0.00  0.00           N  
ATOM   4201  H   SER A 293     150.530  88.940 151.200  0.00  0.00           H  
ATOM   4202  CA  SER A 293     151.590  87.830 149.800  0.00  0.00           C  
ATOM   4203  HA  SER A 293     152.350  87.340 150.220  0.00  0.00           H  
ATOM   4204  CB  SER A 293     150.300  87.020 149.680  0.00  0.00           C  
ATOM   4205  HB1 SER A 293     150.280  86.500 148.820  0.00  0.00           H  
ATOM   4206  HB2 SER A 293     149.500  87.620 149.720  0.00  0.00           H  
ATOM   4207  OG  SER A 293     150.190  86.090 150.740  0.00  0.00           O  
ATOM   4208  HG  SER A 293     149.340  85.570 150.640  0.00  0.00           H  
ATOM   4209  C   SER A 293     151.920  88.280 148.390  0.00  0.00           C  
ATOM   4210  O   SER A 293     152.870  87.710 147.860  0.00  0.00           O  
ATOM   4211  N   PHE A 294     151.110  89.200 147.850  0.00  0.00           N  
ATOM   4212  H   PHE A 294     150.440  89.640 148.450  0.00  0.00           H  
ATOM   4213  CA  PHE A 294     151.140  89.600 146.450  0.00  0.00           C  
ATOM   4214  HA  PHE A 294     151.780  89.000 145.980  0.00  0.00           H  
ATOM   4215  CB  PHE A 294     149.720  89.420 145.920  0.00  0.00           C  
ATOM   4216  HB1 PHE A 294     149.720  89.560 144.930  0.00  0.00           H  
ATOM   4217  HB2 PHE A 294     149.130  90.100 146.350  0.00  0.00           H  
ATOM   4218  CG  PHE A 294     149.160  88.050 146.210  0.00  0.00           C  
ATOM   4219  CD1 PHE A 294     149.890  86.950 145.760  0.00  0.00           C  
ATOM   4220  HD1 PHE A 294     150.800  87.090 145.380  0.00  0.00           H  
ATOM   4221  CE1 PHE A 294     149.380  85.650 145.830  0.00  0.00           C  
ATOM   4222  HE1 PHE A 294     149.950  84.870 145.560  0.00  0.00           H  
ATOM   4223  CZ  PHE A 294     148.070  85.440 146.280  0.00  0.00           C  
ATOM   4224  HZ  PHE A 294     147.670  84.520 146.270  0.00  0.00           H  
ATOM   4225  CE2 PHE A 294     147.320  86.530 146.750  0.00  0.00           C  
ATOM   4226  HE2 PHE A 294     146.390  86.390 147.100  0.00  0.00           H  
ATOM   4227  CD2 PHE A 294     147.880  87.810 146.730  0.00  0.00           C  
ATOM   4228  HD2 PHE A 294     147.350  88.580 147.100  0.00  0.00           H  
ATOM   4229  C   PHE A 294     151.740  90.980 146.210  0.00  0.00           C  
ATOM   4230  O   PHE A 294     151.840  91.470 145.090  0.00  0.00           O  
ATOM   4231  N   ALA A 295     152.310  91.580 147.260  0.00  0.00           N  
ATOM   4232  H   ALA A 295     152.380  91.040 148.100  0.00  0.00           H  
ATOM   4233  CA  ALA A 295     152.830  92.920 147.320  0.00  0.00           C  
ATOM   4234  HA  ALA A 295     152.230  93.420 146.690  0.00  0.00           H  
ATOM   4235  CB  ALA A 295     152.640  93.520 148.710  0.00  0.00           C  
ATOM   4236  HB1 ALA A 295     153.010  94.450 148.730  0.00  0.00           H  
ATOM   4237  HB2 ALA A 295     151.670  93.540 148.930  0.00  0.00           H  
ATOM   4238  HB3 ALA A 295     153.120  92.960 149.380  0.00  0.00           H  
ATOM   4239  C   ALA A 295     154.200  93.110 146.680  0.00  0.00           C  
ATOM   4240  O   ALA A 295     155.050  93.780 147.260  0.00  0.00           O  
ATOM   4241  N   TRP A 296     154.410  92.550 145.490  0.00  0.00           N  
ATOM   4242  H   TRP A 296     153.680  91.990 145.100  0.00  0.00           H  
ATOM   4243  CA  TRP A 296     155.640  92.710 144.730  0.00  0.00           C  
ATOM   4244  HA  TRP A 296     156.080  93.520 145.110  0.00  0.00           H  
ATOM   4245  CB  TRP A 296     156.550  91.490 144.870  0.00  0.00           C  
ATOM   4246  HB1 TRP A 296     157.340  91.620 144.270  0.00  0.00           H  
ATOM   4247  HB2 TRP A 296     156.040  90.690 144.570  0.00  0.00           H  
ATOM   4248  CG  TRP A 296     157.080  91.180 146.230  0.00  0.00           C  
ATOM   4249  CD1 TRP A 296     156.880  90.010 146.870  0.00  0.00           C  
ATOM   4250  HD1 TRP A 296     156.320  89.250 146.550  0.00  0.00           H  
ATOM   4251  NE1 TRP A 296     157.590  90.060 148.050  0.00  0.00           N  
ATOM   4252  HE1 TRP A 296     157.630  89.300 148.700  0.00  0.00           H  
ATOM   4253  CE2 TRP A 296     158.250  91.260 148.260  0.00  0.00           C  
ATOM   4254  CZ2 TRP A 296     159.020  91.770 149.310  0.00  0.00           C  
ATOM   4255  HZ2 TRP A 296     159.170  91.230 150.140  0.00  0.00           H  
ATOM   4256  CH2 TRP A 296     159.580  93.040 149.180  0.00  0.00           C  
ATOM   4257  HH2 TRP A 296     160.210  93.400 149.870  0.00  0.00           H  
ATOM   4258  CZ3 TRP A 296     159.230  93.800 148.050  0.00  0.00           C  
ATOM   4259  HZ3 TRP A 296     159.500  94.760 148.020  0.00  0.00           H  
ATOM   4260  CE3 TRP A 296     158.520  93.270 146.970  0.00  0.00           C  
ATOM   4261  HE3 TRP A 296     158.400  93.800 146.130  0.00  0.00           H  
ATOM   4262  CD2 TRP A 296     157.970  91.980 147.070  0.00  0.00           C  
ATOM   4263  C   TRP A 296     155.290  92.860 143.260  0.00  0.00           C  
ATOM   4264  O   TRP A 296     156.180  92.760 142.420  0.00  0.00           O  
ATOM   4265  N   LEU A 297     154.050  93.100 142.820  0.00  0.00           N  
ATOM   4266  H   LEU A 297     153.380  93.440 143.480  0.00  0.00           H  
ATOM   4267  CA  LEU A 297     153.600  92.900 141.450  0.00  0.00           C  
ATOM   4268  HA  LEU A 297     154.400  92.680 140.900  0.00  0.00           H  
ATOM   4269  CB  LEU A 297     152.640  91.710 141.390  0.00  0.00           C  
ATOM   4270  HB1 LEU A 297     152.440  91.520 140.430  0.00  0.00           H  
ATOM   4271  HB2 LEU A 297     151.790  91.970 141.860  0.00  0.00           H  
ATOM   4272  CG  LEU A 297     153.160  90.430 142.030  0.00  0.00           C  
ATOM   4273  HG  LEU A 297     153.350  90.680 142.980  0.00  0.00           H  
ATOM   4274  CD1 LEU A 297     152.130  89.300 141.950  0.00  0.00           C  
ATOM   4275 1HD1 LEU A 297     152.500  88.480 142.380  0.00  0.00           H  
ATOM   4276 2HD1 LEU A 297     151.300  89.580 142.430  0.00  0.00           H  
ATOM   4277 3HD1 LEU A 297     151.920  89.110 140.990  0.00  0.00           H  
ATOM   4278  CD2 LEU A 297     154.440  89.920 141.380  0.00  0.00           C  
ATOM   4279 1HD2 LEU A 297     154.740  89.080 141.840  0.00  0.00           H  
ATOM   4280 2HD2 LEU A 297     154.270  89.730 140.410  0.00  0.00           H  
ATOM   4281 3HD2 LEU A 297     155.160  90.610 141.460  0.00  0.00           H  
ATOM   4282  C   LEU A 297     153.040  94.190 140.880  0.00  0.00           C  
ATOM   4283  O   LEU A 297     151.820  94.280 140.730  0.00  0.00           O  
ATOM   4284  N   PRO A 298     153.730  95.310 140.670  0.00  0.00           N  
ATOM   4285  CD  PRO A 298     155.170  95.450 140.730  0.00  0.00           C  
ATOM   4286  HD1 PRO A 298     155.600  94.650 140.320  0.00  0.00           H  
ATOM   4287  HD2 PRO A 298     155.460  95.530 141.680  0.00  0.00           H  
ATOM   4288  CG  PRO A 298     155.490  96.720 139.940  0.00  0.00           C  
ATOM   4289  HG1 PRO A 298     155.550  96.540 138.960  0.00  0.00           H  
ATOM   4290  HG2 PRO A 298     156.340  97.140 140.250  0.00  0.00           H  
ATOM   4291  CB  PRO A 298     154.290  97.600 140.270  0.00  0.00           C  
ATOM   4292  HB1 PRO A 298     154.140  98.290 139.560  0.00  0.00           H  
ATOM   4293  HB2 PRO A 298     154.410  98.050 141.150  0.00  0.00           H  
ATOM   4294  CA  PRO A 298     153.150  96.580 140.310  0.00  0.00           C  
ATOM   4295  HA  PRO A 298     152.450  96.650 141.020  0.00  0.00           H  
ATOM   4296  C   PRO A 298     152.420  96.730 138.980  0.00  0.00           C  
ATOM   4297  O   PRO A 298     151.750  97.730 138.730  0.00  0.00           O  
ATOM   4298  N   GLN A 299     152.640  95.770 138.080  0.00  0.00           N  
ATOM   4299  H   GLN A 299     153.170  94.970 138.370  0.00  0.00           H  
ATOM   4300  CA  GLN A 299     152.170  95.800 136.710  0.00  0.00           C  
ATOM   4301  HA  GLN A 299     151.630  96.640 136.660  0.00  0.00           H  
ATOM   4302  CB  GLN A 299     153.350  95.870 135.730  0.00  0.00           C  
ATOM   4303  HB1 GLN A 299     153.040  95.650 134.810  0.00  0.00           H  
ATOM   4304  HB2 GLN A 299     154.060  95.220 136.010  0.00  0.00           H  
ATOM   4305  CG  GLN A 299     153.920  97.280 135.750  0.00  0.00           C  
ATOM   4306  HG1 GLN A 299     154.250  97.480 136.670  0.00  0.00           H  
ATOM   4307  HG2 GLN A 299     153.190  97.920 135.510  0.00  0.00           H  
ATOM   4308  CD  GLN A 299     155.070  97.460 134.770  0.00  0.00           C  
ATOM   4309  OE1 GLN A 299     156.210  97.080 135.010  0.00  0.00           O  
ATOM   4310  NE2 GLN A 299     154.840  97.910 133.530  0.00  0.00           N  
ATOM   4311 1HE2 GLN A 299     153.910  98.130 133.240  0.00  0.00           H  
ATOM   4312 2HE2 GLN A 299     155.600  98.030 132.890  0.00  0.00           H  
ATOM   4313  C   GLN A 299     151.240  94.640 136.390  0.00  0.00           C  
ATOM   4314  O   GLN A 299     150.980  94.360 135.220  0.00  0.00           O  
ATOM   4315  N   LEU A 300     150.730  93.900 137.390  0.00  0.00           N  
ATOM   4316  H   LEU A 300     150.910  94.210 138.320  0.00  0.00           H  
ATOM   4317  CA  LEU A 300     149.940  92.700 137.230  0.00  0.00           C  
ATOM   4318  HA  LEU A 300     150.330  92.060 136.570  0.00  0.00           H  
ATOM   4319  CB  LEU A 300     149.920  91.990 138.580  0.00  0.00           C  
ATOM   4320  HB1 LEU A 300     149.440  92.580 139.230  0.00  0.00           H  
ATOM   4321  HB2 LEU A 300     150.870  91.860 138.880  0.00  0.00           H  
ATOM   4322  CG  LEU A 300     149.240  90.630 138.600  0.00  0.00           C  
ATOM   4323  HG  LEU A 300     148.420  90.790 138.050  0.00  0.00           H  
ATOM   4324  CD1 LEU A 300     150.130  89.540 138.030  0.00  0.00           C  
ATOM   4325 1HD1 LEU A 300     149.650  88.660 138.060  0.00  0.00           H  
ATOM   4326 2HD1 LEU A 300     150.360  89.760 137.080  0.00  0.00           H  
ATOM   4327 3HD1 LEU A 300     150.970  89.480 138.570  0.00  0.00           H  
ATOM   4328  CD2 LEU A 300     148.890  90.120 140.000  0.00  0.00           C  
ATOM   4329 1HD2 LEU A 300     148.450  89.230 139.930  0.00  0.00           H  
ATOM   4330 2HD2 LEU A 300     149.730  90.040 140.540  0.00  0.00           H  
ATOM   4331 3HD2 LEU A 300     148.270  90.760 140.440  0.00  0.00           H  
ATOM   4332  C   LEU A 300     148.590  93.160 136.690  0.00  0.00           C  
ATOM   4333  O   LEU A 300     148.000  94.050 137.300  0.00  0.00           O  
ATOM   4334  N   GLU A 301     148.140  92.550 135.590  0.00  0.00           N  
ATOM   4335  H   GLU A 301     148.650  91.740 135.290  0.00  0.00           H  
ATOM   4336  CA  GLU A 301     146.990  92.940 134.790  0.00  0.00           C  
ATOM   4337  HA  GLU A 301     146.520  93.700 135.240  0.00  0.00           H  
ATOM   4338  CB  GLU A 301     147.510  93.420 133.440  0.00  0.00           C  
ATOM   4339  HB1 GLU A 301     147.950  92.650 132.980  0.00  0.00           H  
ATOM   4340  HB2 GLU A 301     148.180  94.140 133.600  0.00  0.00           H  
ATOM   4341  CG  GLU A 301     146.420  93.970 132.530  0.00  0.00           C  
ATOM   4342  HG1 GLU A 301     145.840  94.580 133.070  0.00  0.00           H  
ATOM   4343  HG2 GLU A 301     145.880  93.200 132.190  0.00  0.00           H  
ATOM   4344  CD  GLU A 301     146.940  94.750 131.330  0.00  0.00           C  
ATOM   4345  OE1 GLU A 301     146.060  95.370 130.700  0.00  0.00           O  
ATOM   4346  OE2 GLU A 301     148.160  94.690 131.080  0.00  0.00           O  
ATOM   4347  C   GLU A 301     145.940  91.840 134.750  0.00  0.00           C  
ATOM   4348  O   GLU A 301     144.760  92.110 134.520  0.00  0.00           O  
ATOM   4349  N   TYR A 302     146.360  90.610 135.060  0.00  0.00           N  
ATOM   4350  H   TYR A 302     147.340  90.500 135.250  0.00  0.00           H  
ATOM   4351  CA  TYR A 302     145.530  89.430 135.150  0.00  0.00           C  
ATOM   4352  HA  TYR A 302     144.610  89.810 135.240  0.00  0.00           H  
ATOM   4353  CB  TYR A 302     145.590  88.550 133.900  0.00  0.00           C  
ATOM   4354  HB1 TYR A 302     144.940  87.800 134.040  0.00  0.00           H  
ATOM   4355  HB2 TYR A 302     146.520  88.180 133.850  0.00  0.00           H  
ATOM   4356  CG  TYR A 302     145.290  89.110 132.530  0.00  0.00           C  
ATOM   4357  CD1 TYR A 302     146.340  89.660 131.780  0.00  0.00           C  
ATOM   4358  HD1 TYR A 302     147.280  89.660 132.130  0.00  0.00           H  
ATOM   4359  CE1 TYR A 302     146.040  90.200 130.530  0.00  0.00           C  
ATOM   4360  HE1 TYR A 302     146.780  90.590 129.980  0.00  0.00           H  
ATOM   4361  CZ  TYR A 302     144.730  90.210 130.020  0.00  0.00           C  
ATOM   4362  OH  TYR A 302     144.450  90.810 128.820  0.00  0.00           O  
ATOM   4363  HH  TYR A 302     143.470  90.720 128.620  0.00  0.00           H  
ATOM   4364  CE2 TYR A 302     143.710  89.650 130.820  0.00  0.00           C  
ATOM   4365  HE2 TYR A 302     142.760  89.740 130.530  0.00  0.00           H  
ATOM   4366  CD2 TYR A 302     144.000  88.970 132.010  0.00  0.00           C  
ATOM   4367  HD2 TYR A 302     143.310  88.410 132.470  0.00  0.00           H  
ATOM   4368  C   TYR A 302     145.940  88.600 136.360  0.00  0.00           C  
ATOM   4369  O   TYR A 302     147.140  88.510 136.610  0.00  0.00           O  
ATOM   4370  N   PHE A 303     145.020  88.020 137.120  0.00  0.00           N  
ATOM   4371  H   PHE A 303     144.060  88.140 136.860  0.00  0.00           H  
ATOM   4372  CA  PHE A 303     145.300  87.230 138.300  0.00  0.00           C  
ATOM   4373  HA  PHE A 303     146.190  86.810 138.140  0.00  0.00           H  
ATOM   4374  CB  PHE A 303     145.480  88.070 139.560  0.00  0.00           C  
ATOM   4375  HB1 PHE A 303     144.570  88.290 139.910  0.00  0.00           H  
ATOM   4376  HB2 PHE A 303     145.940  88.910 139.290  0.00  0.00           H  
ATOM   4377  CG  PHE A 303     146.260  87.500 140.720  0.00  0.00           C  
ATOM   4378  CD1 PHE A 303     146.210  88.330 141.850  0.00  0.00           C  
ATOM   4379  HD1 PHE A 303     145.530  89.060 141.900  0.00  0.00           H  
ATOM   4380  CE1 PHE A 303     147.110  88.130 142.900  0.00  0.00           C  
ATOM   4381  HE1 PHE A 303     147.050  88.690 143.720  0.00  0.00           H  
ATOM   4382  CZ  PHE A 303     148.100  87.140 142.800  0.00  0.00           C  
ATOM   4383  HZ  PHE A 303     148.850  87.100 143.460  0.00  0.00           H  
ATOM   4384  CE2 PHE A 303     148.020  86.200 141.760  0.00  0.00           C  
ATOM   4385  HE2 PHE A 303     148.630  85.410 141.750  0.00  0.00           H  
ATOM   4386  CD2 PHE A 303     147.080  86.370 140.740  0.00  0.00           C  
ATOM   4387  HD2 PHE A 303     146.990  85.680 140.020  0.00  0.00           H  
ATOM   4388  C   PHE A 303     144.260  86.130 138.430  0.00  0.00           C  
ATOM   4389  O   PHE A 303     143.050  86.360 138.480  0.00  0.00           O  
ATOM   4390  N   PHE A 304     144.790  84.910 138.550  0.00  0.00           N  
ATOM   4391  H   PHE A 304     145.780  84.840 138.640  0.00  0.00           H  
ATOM   4392  CA  PHE A 304     144.020  83.690 138.560  0.00  0.00           C  
ATOM   4393  HA  PHE A 304     143.080  84.030 138.560  0.00  0.00           H  
ATOM   4394  CB  PHE A 304     144.260  82.870 137.300  0.00  0.00           C  
ATOM   4395  HB1 PHE A 304     143.570  82.140 137.270  0.00  0.00           H  
ATOM   4396  HB2 PHE A 304     145.170  82.460 137.370  0.00  0.00           H  
ATOM   4397  CG  PHE A 304     144.190  83.610 135.990  0.00  0.00           C  
ATOM   4398  CD1 PHE A 304     142.960  83.630 135.320  0.00  0.00           C  
ATOM   4399  HD1 PHE A 304     142.140  83.260 135.760  0.00  0.00           H  
ATOM   4400  CE1 PHE A 304     142.870  84.170 134.040  0.00  0.00           C  
ATOM   4401  HE1 PHE A 304     142.000  84.140 133.550  0.00  0.00           H  
ATOM   4402  CZ  PHE A 304     143.990  84.750 133.420  0.00  0.00           C  
ATOM   4403  HZ  PHE A 304     143.930  85.170 132.510  0.00  0.00           H  
ATOM   4404  CE2 PHE A 304     145.190  84.710 134.130  0.00  0.00           C  
ATOM   4405  HE2 PHE A 304     146.000  85.120 133.700  0.00  0.00           H  
ATOM   4406  CD2 PHE A 304     145.340  84.140 135.400  0.00  0.00           C  
ATOM   4407  HD2 PHE A 304     146.230  84.110 135.860  0.00  0.00           H  
ATOM   4408  C   PHE A 304     144.180  82.860 139.830  0.00  0.00           C  
ATOM   4409  O   PHE A 304     145.180  82.210 140.130  0.00  0.00           O  
ATOM   4410  N   LEU A 305     143.100  82.890 140.610  0.00  0.00           N  
ATOM   4411  H   LEU A 305     142.310  83.400 140.270  0.00  0.00           H  
ATOM   4412  CA  LEU A 305     142.960  82.260 141.910  0.00  0.00           C  
ATOM   4413  HA  LEU A 305     143.810  81.750 142.040  0.00  0.00           H  
ATOM   4414  CB  LEU A 305     142.840  83.330 142.990  0.00  0.00           C  
ATOM   4415  HB1 LEU A 305     142.750  82.880 143.880  0.00  0.00           H  
ATOM   4416  HB2 LEU A 305     142.030  83.880 142.810  0.00  0.00           H  
ATOM   4417  CG  LEU A 305     144.060  84.250 143.030  0.00  0.00           C  
ATOM   4418  HG  LEU A 305     144.210  84.650 142.130  0.00  0.00           H  
ATOM   4419  CD1 LEU A 305     143.860  85.340 144.080  0.00  0.00           C  
ATOM   4420 1HD1 LEU A 305     144.660  85.940 144.100  0.00  0.00           H  
ATOM   4421 2HD1 LEU A 305     143.050  85.880 143.850  0.00  0.00           H  
ATOM   4422 3HD1 LEU A 305     143.740  84.920 144.980  0.00  0.00           H  
ATOM   4423  CD2 LEU A 305     145.220  83.400 143.550  0.00  0.00           C  
ATOM   4424 1HD2 LEU A 305     146.050  83.960 143.600  0.00  0.00           H  
ATOM   4425 2HD2 LEU A 305     145.000  83.060 144.460  0.00  0.00           H  
ATOM   4426 3HD2 LEU A 305     145.370  82.630 142.930  0.00  0.00           H  
ATOM   4427  C   LEU A 305     141.870  81.200 141.970  0.00  0.00           C  
ATOM   4428  O   LEU A 305     141.450  80.630 142.970  0.00  0.00           O  
ATOM   4429  N   GLU A 306     141.520  80.740 140.770  0.00  0.00           N  
ATOM   4430  H   GLU A 306     141.870  81.250 139.990  0.00  0.00           H  
ATOM   4431  CA  GLU A 306     140.690  79.590 140.450  0.00  0.00           C  
ATOM   4432  HA  GLU A 306     139.770  79.790 140.770  0.00  0.00           H  
ATOM   4433  CB  GLU A 306     140.670  79.420 138.940  0.00  0.00           C  
ATOM   4434  HB1 GLU A 306     140.040  78.680 138.710  0.00  0.00           H  
ATOM   4435  HB2 GLU A 306     141.590  79.180 138.630  0.00  0.00           H  
ATOM   4436  CG  GLU A 306     140.220  80.700 138.230  0.00  0.00           C  
ATOM   4437  HG1 GLU A 306     140.880  81.430 138.400  0.00  0.00           H  
ATOM   4438  HG2 GLU A 306     139.320  80.980 138.570  0.00  0.00           H  
ATOM   4439  CD  GLU A 306     140.130  80.450 136.740  0.00  0.00           C  
ATOM   4440  OE1 GLU A 306     141.030  80.950 136.030  0.00  0.00           O  
ATOM   4441  OE2 GLU A 306     139.110  79.870 136.310  0.00  0.00           O  
ATOM   4442  C   GLU A 306     141.110  78.340 141.210  0.00  0.00           C  
ATOM   4443  O   GLU A 306     142.280  77.960 141.290  0.00  0.00           O  
ATOM   4444  N   TYR A 307     140.210  77.500 141.740  0.00  0.00           N  
ATOM   4445  H   TYR A 307     139.280  77.870 141.810  0.00  0.00           H  
ATOM   4446  CA  TYR A 307     140.350  76.140 142.230  0.00  0.00           C  
ATOM   4447  HA  TYR A 307     139.530  75.870 142.740  0.00  0.00           H  
ATOM   4448  CB  TYR A 307     140.340  75.180 141.040  0.00  0.00           C  
ATOM   4449  HB1 TYR A 307     140.550  74.260 141.380  0.00  0.00           H  
ATOM   4450  HB2 TYR A 307     141.050  75.470 140.400  0.00  0.00           H  
ATOM   4451  CG  TYR A 307     139.030  75.110 140.280  0.00  0.00           C  
ATOM   4452  CD1 TYR A 307     138.890  75.950 139.170  0.00  0.00           C  
ATOM   4453  HD1 TYR A 307     139.660  76.550 138.940  0.00  0.00           H  
ATOM   4454  CE1 TYR A 307     137.750  76.010 138.370  0.00  0.00           C  
ATOM   4455  HE1 TYR A 307     137.770  76.460 137.480  0.00  0.00           H  
ATOM   4456  CZ  TYR A 307     136.570  75.420 138.860  0.00  0.00           C  
ATOM   4457  OH  TYR A 307     135.360  75.400 138.220  0.00  0.00           O  
ATOM   4458  HH  TYR A 307     134.690  74.920 138.790  0.00  0.00           H  
ATOM   4459  CE2 TYR A 307     136.680  74.600 140.000  0.00  0.00           C  
ATOM   4460  HE2 TYR A 307     135.880  74.080 140.300  0.00  0.00           H  
ATOM   4461  CD2 TYR A 307     137.860  74.490 140.730  0.00  0.00           C  
ATOM   4462  HD2 TYR A 307     137.870  73.960 141.580  0.00  0.00           H  
ATOM   4463  C   TYR A 307     141.300  76.000 143.410  0.00  0.00           C  
ATOM   4464  O   TYR A 307     142.240  75.210 143.370  0.00  0.00           O  
ATOM   4465  N   ASN A 308     140.950  76.720 144.470  0.00  0.00           N  
ATOM   4466  H   ASN A 308     140.100  77.240 144.420  0.00  0.00           H  
ATOM   4467  CA  ASN A 308     141.730  76.800 145.690  0.00  0.00           C  
ATOM   4468  HA  ASN A 308     142.380  76.050 145.820  0.00  0.00           H  
ATOM   4469  CB  ASN A 308     142.500  78.100 145.510  0.00  0.00           C  
ATOM   4470  HB1 ASN A 308     142.910  78.340 146.390  0.00  0.00           H  
ATOM   4471  HB2 ASN A 308     141.840  78.810 145.250  0.00  0.00           H  
ATOM   4472  CG  ASN A 308     143.620  78.090 144.470  0.00  0.00           C  
ATOM   4473  OD1 ASN A 308     144.540  77.270 144.530  0.00  0.00           O  
ATOM   4474  ND2 ASN A 308     143.660  79.010 143.510  0.00  0.00           N  
ATOM   4475 1HD2 ASN A 308     142.950  79.720 143.460  0.00  0.00           H  
ATOM   4476 2HD2 ASN A 308     144.400  79.000 142.830  0.00  0.00           H  
ATOM   4477  C   ASN A 308     140.860  76.600 146.920  0.00  0.00           C  
ATOM   4478  O   ASN A 308     139.780  76.020 146.830  0.00  0.00           O  
ATOM   4479  N   ASN A 309     141.380  76.920 148.110  0.00  0.00           N  
ATOM   4480  H   ASN A 309     142.140  77.570 148.150  0.00  0.00           H  
ATOM   4481  CA  ASN A 309     140.880  76.360 149.350  0.00  0.00           C  
ATOM   4482  HA  ASN A 309     139.910  76.160 149.210  0.00  0.00           H  
ATOM   4483  CB  ASN A 309     141.660  75.080 149.640  0.00  0.00           C  
ATOM   4484  HB1 ASN A 309     141.450  74.770 150.570  0.00  0.00           H  
ATOM   4485  HB2 ASN A 309     142.640  75.270 149.570  0.00  0.00           H  
ATOM   4486  CG  ASN A 309     141.310  73.970 148.660  0.00  0.00           C  
ATOM   4487  OD1 ASN A 309     141.750  73.850 147.520  0.00  0.00           O  
ATOM   4488  ND2 ASN A 309     140.410  73.090 149.110  0.00  0.00           N  
ATOM   4489 1HD2 ASN A 309     140.020  73.190 150.030  0.00  0.00           H  
ATOM   4490 2HD2 ASN A 309     140.120  72.330 148.530  0.00  0.00           H  
ATOM   4491  C   ASN A 309     140.950  77.360 150.500  0.00  0.00           C  
ATOM   4492  O   ASN A 309     141.200  76.900 151.610  0.00  0.00           O  
ATOM   4493  N   ILE A 310     140.820  78.670 150.280  0.00  0.00           N  
ATOM   4494  H   ILE A 310     140.640  78.950 149.340  0.00  0.00           H  
ATOM   4495  CA  ILE A 310     140.910  79.720 151.270  0.00  0.00           C  
ATOM   4496  HA  ILE A 310     141.800  79.600 151.720  0.00  0.00           H  
ATOM   4497  CB  ILE A 310     140.870  81.080 150.580  0.00  0.00           C  
ATOM   4498  HB  ILE A 310     140.060  81.140 150.000  0.00  0.00           H  
ATOM   4499  CG2 ILE A 310     140.760  82.170 151.640  0.00  0.00           C  
ATOM   4500 1HG2 ILE A 310     140.730  83.070 151.200  0.00  0.00           H  
ATOM   4501 2HG2 ILE A 310     139.920  82.040 152.170  0.00  0.00           H  
ATOM   4502 3HG2 ILE A 310     141.550  82.120 152.250  0.00  0.00           H  
ATOM   4503  CG1 ILE A 310     142.070  81.260 149.640  0.00  0.00           C  
ATOM   4504 1HG1 ILE A 310     142.100  80.450 149.050  0.00  0.00           H  
ATOM   4505 2HG1 ILE A 310     142.890  81.290 150.210  0.00  0.00           H  
ATOM   4506  CD  ILE A 310     142.150  82.470 148.720  0.00  0.00           C  
ATOM   4507  HD1 ILE A 310     142.990  82.430 148.180  0.00  0.00           H  
ATOM   4508  HD2 ILE A 310     141.360  82.470 148.100  0.00  0.00           H  
ATOM   4509  HD3 ILE A 310     142.150  83.310 149.270  0.00  0.00           H  
ATOM   4510  C   ILE A 310     139.830  79.580 152.340  0.00  0.00           C  
ATOM   4511  O   ILE A 310     138.670  79.610 151.940  0.00  0.00           O  
ATOM   4512  N   GLN A 311     140.250  79.500 153.610  0.00  0.00           N  
ATOM   4513  H   GLN A 311     141.230  79.440 153.800  0.00  0.00           H  
ATOM   4514  CA  GLN A 311     139.300  79.500 154.710  0.00  0.00           C  
ATOM   4515  HA  GLN A 311     138.540  78.930 154.400  0.00  0.00           H  
ATOM   4516  CB  GLN A 311     139.910  78.880 155.960  0.00  0.00           C  
ATOM   4517  HB1 GLN A 311     140.650  79.490 156.240  0.00  0.00           H  
ATOM   4518  HB2 GLN A 311     140.300  78.000 155.680  0.00  0.00           H  
ATOM   4519  CG  GLN A 311     139.080  78.600 157.210  0.00  0.00           C  
ATOM   4520  HG1 GLN A 311     138.250  78.120 156.930  0.00  0.00           H  
ATOM   4521  HG2 GLN A 311     138.830  79.480 157.630  0.00  0.00           H  
ATOM   4522  CD  GLN A 311     139.790  77.760 158.260  0.00  0.00           C  
ATOM   4523  OE1 GLN A 311     139.860  76.540 158.220  0.00  0.00           O  
ATOM   4524  NE2 GLN A 311     140.220  78.340 159.380  0.00  0.00           N  
ATOM   4525 1HE2 GLN A 311     140.070  79.320 159.520  0.00  0.00           H  
ATOM   4526 2HE2 GLN A 311     140.690  77.800 160.080  0.00  0.00           H  
ATOM   4527  C   GLN A 311     138.780  80.900 154.990  0.00  0.00           C  
ATOM   4528  O   GLN A 311     137.580  81.050 155.190  0.00  0.00           O  
ATOM   4529  N   HIS A 312     139.680  81.880 155.010  0.00  0.00           N  
ATOM   4530  H   HIS A 312     140.640  81.680 154.830  0.00  0.00           H  
ATOM   4531  CA  HIS A 312     139.270  83.250 155.300  0.00  0.00           C  
ATOM   4532  HA  HIS A 312     138.330  83.300 154.970  0.00  0.00           H  
ATOM   4533  CB  HIS A 312     139.280  83.510 156.800  0.00  0.00           C  
ATOM   4534  HB1 HIS A 312     140.220  83.440 157.130  0.00  0.00           H  
ATOM   4535  HB2 HIS A 312     138.720  82.810 157.240  0.00  0.00           H  
ATOM   4536  CG  HIS A 312     138.750  84.850 157.220  0.00  0.00           C  
ATOM   4537  ND1 HIS A 312     137.820  85.610 156.520  0.00  0.00           N  
ATOM   4538  HD1 HIS A 312     137.260  85.300 155.750  0.00  0.00           H  
ATOM   4539  CE1 HIS A 312     137.810  86.830 157.070  0.00  0.00           C  
ATOM   4540  HE1 HIS A 312     137.170  87.560 156.830  0.00  0.00           H  
ATOM   4541  NE2 HIS A 312     138.780  86.920 157.990  0.00  0.00           N1+
ATOM   4542  HE2 HIS A 312     139.000  87.730 158.530  0.00  0.00           H  
ATOM   4543  CD2 HIS A 312     139.420  85.700 158.070  0.00  0.00           C  
ATOM   4544  HD2 HIS A 312     140.210  85.480 158.630  0.00  0.00           H  
ATOM   4545  C   HIS A 312     140.040  84.300 154.510  0.00  0.00           C  
ATOM   4546  O   HIS A 312     141.230  84.110 154.250  0.00  0.00           O  
ATOM   4547  N   LEU A 313     139.410  85.370 154.020  0.00  0.00           N  
ATOM   4548  H   LEU A 313     138.440  85.470 154.230  0.00  0.00           H  
ATOM   4549  CA  LEU A 313     140.030  86.400 153.210  0.00  0.00           C  
ATOM   4550  HA  LEU A 313     141.010  86.220 153.240  0.00  0.00           H  
ATOM   4551  CB  LEU A 313     139.550  86.270 151.760  0.00  0.00           C  
ATOM   4552  HB1 LEU A 313     138.550  86.350 151.750  0.00  0.00           H  
ATOM   4553  HB2 LEU A 313     139.820  85.370 151.420  0.00  0.00           H  
ATOM   4554  CG  LEU A 313     140.110  87.320 150.800  0.00  0.00           C  
ATOM   4555  HG  LEU A 313     140.020  88.220 151.220  0.00  0.00           H  
ATOM   4556  CD1 LEU A 313     141.570  86.980 150.500  0.00  0.00           C  
ATOM   4557 1HD1 LEU A 313     141.950  87.660 149.870  0.00  0.00           H  
ATOM   4558 2HD1 LEU A 313     142.090  86.980 151.350  0.00  0.00           H  
ATOM   4559 3HD1 LEU A 313     141.620  86.070 150.080  0.00  0.00           H  
ATOM   4560  CD2 LEU A 313     139.350  87.280 149.480  0.00  0.00           C  
ATOM   4561 1HD2 LEU A 313     139.720  87.970 148.860  0.00  0.00           H  
ATOM   4562 2HD2 LEU A 313     139.450  86.370 149.070  0.00  0.00           H  
ATOM   4563 3HD2 LEU A 313     138.380  87.470 149.650  0.00  0.00           H  
ATOM   4564  C   LEU A 313     139.870  87.790 153.810  0.00  0.00           C  
ATOM   4565  O   LEU A 313     138.790  88.250 154.180  0.00  0.00           O  
ATOM   4566  N   PHE A 314     140.910  88.620 153.840  0.00  0.00           N  
ATOM   4567  H   PHE A 314     141.750  88.300 153.400  0.00  0.00           H  
ATOM   4568  CA  PHE A 314     140.970  89.950 154.440  0.00  0.00           C  
ATOM   4569  HA  PHE A 314     140.040  90.310 154.460  0.00  0.00           H  
ATOM   4570  CB  PHE A 314     141.360  89.950 155.910  0.00  0.00           C  
ATOM   4571  HB1 PHE A 314     140.580  89.660 156.470  0.00  0.00           H  
ATOM   4572  HB2 PHE A 314     141.650  90.870 156.190  0.00  0.00           H  
ATOM   4573  CG  PHE A 314     142.500  88.980 156.090  0.00  0.00           C  
ATOM   4574  CD1 PHE A 314     142.340  87.820 156.860  0.00  0.00           C  
ATOM   4575  HD1 PHE A 314     141.430  87.590 157.220  0.00  0.00           H  
ATOM   4576  CE1 PHE A 314     143.420  86.980 157.140  0.00  0.00           C  
ATOM   4577  HE1 PHE A 314     143.280  86.160 157.690  0.00  0.00           H  
ATOM   4578  CZ  PHE A 314     144.700  87.280 156.650  0.00  0.00           C  
ATOM   4579  HZ  PHE A 314     145.470  86.680 156.860  0.00  0.00           H  
ATOM   4580  CE2 PHE A 314     144.890  88.430 155.870  0.00  0.00           C  
ATOM   4581  HE2 PHE A 314     145.790  88.640 155.490  0.00  0.00           H  
ATOM   4582  CD2 PHE A 314     143.800  89.270 155.630  0.00  0.00           C  
ATOM   4583  HD2 PHE A 314     143.950  90.110 155.110  0.00  0.00           H  
ATOM   4584  C   PHE A 314     141.840  90.820 153.550  0.00  0.00           C  
ATOM   4585  O   PHE A 314     142.610  90.300 152.740  0.00  0.00           O  
ATOM   4586  N   SER A 315     141.810  92.140 153.710  0.00  0.00           N  
ATOM   4587  H   SER A 315     141.230  92.520 154.430  0.00  0.00           H  
ATOM   4588  CA  SER A 315     142.580  93.050 152.880  0.00  0.00           C  
ATOM   4589  HA  SER A 315     142.350  92.680 151.980  0.00  0.00           H  
ATOM   4590  CB  SER A 315     142.140  94.490 153.120  0.00  0.00           C  
ATOM   4591  HB1 SER A 315     141.150  94.580 153.000  0.00  0.00           H  
ATOM   4592  HB2 SER A 315     142.610  95.110 152.490  0.00  0.00           H  
ATOM   4593  OG  SER A 315     142.440  94.920 154.430  0.00  0.00           O  
ATOM   4594  HG  SER A 315     142.140  95.870 154.550  0.00  0.00           H  
ATOM   4595  C   SER A 315     144.100  93.030 153.040  0.00  0.00           C  
ATOM   4596  O   SER A 315     144.850  93.190 152.090  0.00  0.00           O  
ATOM   4597  N   HIS A 316     144.620  92.570 154.180  0.00  0.00           N  
ATOM   4598  H   HIS A 316     143.990  92.310 154.920  0.00  0.00           H  
ATOM   4599  CA  HIS A 316     146.050  92.420 154.410  0.00  0.00           C  
ATOM   4600  HA  HIS A 316     146.390  93.320 154.150  0.00  0.00           H  
ATOM   4601  CB  HIS A 316     146.230  91.950 155.860  0.00  0.00           C  
ATOM   4602  HB1 HIS A 316     147.170  92.130 156.140  0.00  0.00           H  
ATOM   4603  HB2 HIS A 316     146.060  90.970 155.900  0.00  0.00           H  
ATOM   4604  CG  HIS A 316     145.340  92.590 156.880  0.00  0.00           C  
ATOM   4605  ND1 HIS A 316     144.120  92.160 157.400  0.00  0.00           N  
ATOM   4606  HD1 HIS A 316     143.580  91.400 157.040  0.00  0.00           H  
ATOM   4607  CE1 HIS A 316     143.790  92.910 158.450  0.00  0.00           C  
ATOM   4608  HE1 HIS A 316     143.020  92.760 159.070  0.00  0.00           H  
ATOM   4609  NE2 HIS A 316     144.680  93.910 158.530  0.00  0.00           N1+
ATOM   4610  HE2 HIS A 316     144.650  94.660 159.200  0.00  0.00           H  
ATOM   4611  CD2 HIS A 316     145.640  93.750 157.550  0.00  0.00           C  
ATOM   4612  HD2 HIS A 316     146.410  94.360 157.360  0.00  0.00           H  
ATOM   4613  C   HIS A 316     146.790  91.400 153.570  0.00  0.00           C  
ATOM   4614  O   HIS A 316     147.990  91.630 153.430  0.00  0.00           O  
ATOM   4615  N   SER A 317     146.190  90.440 152.860  0.00  0.00           N  
ATOM   4616  H   SER A 317     145.210  90.290 153.010  0.00  0.00           H  
ATOM   4617  CA  SER A 317     146.870  89.610 151.890  0.00  0.00           C  
ATOM   4618  HA  SER A 317     147.820  89.560 152.190  0.00  0.00           H  
ATOM   4619  CB  SER A 317     146.090  88.300 151.850  0.00  0.00           C  
ATOM   4620  HB1 SER A 317     146.340  87.730 152.630  0.00  0.00           H  
ATOM   4621  HB2 SER A 317     146.290  87.810 151.000  0.00  0.00           H  
ATOM   4622  OG  SER A 317     144.690  88.420 151.900  0.00  0.00           O  
ATOM   4623  HG  SER A 317     144.280  87.510 151.870  0.00  0.00           H  
ATOM   4624  C   SER A 317     146.820  90.170 150.480  0.00  0.00           C  
ATOM   4625  O   SER A 317     147.700  89.850 149.690  0.00  0.00           O  
ATOM   4626  N   LEU A 318     145.920  91.130 150.210  0.00  0.00           N  
ATOM   4627  H   LEU A 318     145.430  91.520 150.990  0.00  0.00           H  
ATOM   4628  CA  LEU A 318     145.590  91.660 148.910  0.00  0.00           C  
ATOM   4629  HA  LEU A 318     145.960  91.020 148.240  0.00  0.00           H  
ATOM   4630  CB  LEU A 318     144.070  91.790 148.840  0.00  0.00           C  
ATOM   4631  HB1 LEU A 318     143.820  92.300 148.020  0.00  0.00           H  
ATOM   4632  HB2 LEU A 318     143.750  92.280 149.650  0.00  0.00           H  
ATOM   4633  CG  LEU A 318     143.410  90.410 148.790  0.00  0.00           C  
ATOM   4634  HG  LEU A 318     143.770  89.780 149.480  0.00  0.00           H  
ATOM   4635  CD1 LEU A 318     141.940  90.700 149.030  0.00  0.00           C  
ATOM   4636 1HD1 LEU A 318     141.420  89.840 149.010  0.00  0.00           H  
ATOM   4637 2HD1 LEU A 318     141.830  91.140 149.920  0.00  0.00           H  
ATOM   4638 3HD1 LEU A 318     141.600  91.310 148.310  0.00  0.00           H  
ATOM   4639  CD2 LEU A 318     143.680  89.700 147.460  0.00  0.00           C  
ATOM   4640 1HD2 LEU A 318     143.230  88.800 147.460  0.00  0.00           H  
ATOM   4641 2HD2 LEU A 318     143.320  90.250 146.710  0.00  0.00           H  
ATOM   4642 3HD2 LEU A 318     144.670  89.580 147.340  0.00  0.00           H  
ATOM   4643  C   LEU A 318     146.210  93.040 148.700  0.00  0.00           C  
ATOM   4644  O   LEU A 318     146.030  93.670 147.660  0.00  0.00           O  
ATOM   4645  N   HIS A 319     146.960  93.660 149.610  0.00  0.00           N  
ATOM   4646  H   HIS A 319     147.030  93.240 150.520  0.00  0.00           H  
ATOM   4647  CA  HIS A 319     147.680  94.900 149.380  0.00  0.00           C  
ATOM   4648  HA  HIS A 319     146.980  95.580 149.180  0.00  0.00           H  
ATOM   4649  CB  HIS A 319     148.430  95.250 150.660  0.00  0.00           C  
ATOM   4650  HB1 HIS A 319     149.340  94.850 150.620  0.00  0.00           H  
ATOM   4651  HB2 HIS A 319     147.930  94.880 151.440  0.00  0.00           H  
ATOM   4652  CG  HIS A 319     148.570  96.740 150.840  0.00  0.00           C  
ATOM   4653  ND1 HIS A 319     148.340  97.660 149.820  0.00  0.00           N  
ATOM   4654  HD1 HIS A 319     148.220  97.480 148.840  0.00  0.00           H  
ATOM   4655  CE1 HIS A 319     148.320  98.840 150.450  0.00  0.00           C  
ATOM   4656  HE1 HIS A 319     148.040  99.700 150.030  0.00  0.00           H  
ATOM   4657  NE2 HIS A 319     148.720  98.720 151.720  0.00  0.00           N1+
ATOM   4658  HE2 HIS A 319     148.910  99.470 152.350  0.00  0.00           H  
ATOM   4659  CD2 HIS A 319     148.820  97.370 152.020  0.00  0.00           C  
ATOM   4660  HD2 HIS A 319     149.030  96.950 152.900  0.00  0.00           H  
ATOM   4661  C   HIS A 319     148.540  94.920 148.130  0.00  0.00           C  
ATOM   4662  O   HIS A 319     149.000  93.880 147.660  0.00  0.00           O  
ATOM   4663  N   GLY A 320     148.730  96.060 147.470  0.00  0.00           N  
ATOM   4664  H   GLY A 320     148.270  96.880 147.800  0.00  0.00           H  
ATOM   4665  CA  GLY A 320     149.570  96.160 146.300  0.00  0.00           C  
ATOM   4666  HA1 GLY A 320     150.380  95.610 146.520  0.00  0.00           H  
ATOM   4667  HA2 GLY A 320     149.830  97.130 146.260  0.00  0.00           H  
ATOM   4668  C   GLY A 320     149.110  95.750 144.910  0.00  0.00           C  
ATOM   4669  O   GLY A 320     149.790  96.030 143.930  0.00  0.00           O  
ATOM   4670  N   LEU A 321     147.880  95.230 144.890  0.00  0.00           N  
ATOM   4671  H   LEU A 321     147.380  95.160 145.750  0.00  0.00           H  
ATOM   4672  CA  LEU A 321     147.240  94.760 143.680  0.00  0.00           C  
ATOM   4673  HA  LEU A 321     147.930  94.420 143.040  0.00  0.00           H  
ATOM   4674  CB  LEU A 321     146.290  93.650 144.130  0.00  0.00           C  
ATOM   4675  HB1 LEU A 321     145.630  93.500 143.400  0.00  0.00           H  
ATOM   4676  HB2 LEU A 321     145.810  93.970 144.950  0.00  0.00           H  
ATOM   4677  CG  LEU A 321     146.940  92.300 144.460  0.00  0.00           C  
ATOM   4678  HG  LEU A 321     147.480  92.490 145.280  0.00  0.00           H  
ATOM   4679  CD1 LEU A 321     145.970  91.190 144.830  0.00  0.00           C  
ATOM   4680 1HD1 LEU A 321     146.480  90.350 145.030  0.00  0.00           H  
ATOM   4681 2HD1 LEU A 321     145.450  91.460 145.640  0.00  0.00           H  
ATOM   4682 3HD1 LEU A 321     145.340  91.030 144.070  0.00  0.00           H  
ATOM   4683  CD2 LEU A 321     147.830  91.810 143.320  0.00  0.00           C  
ATOM   4684 1HD2 LEU A 321     148.240  90.930 143.570  0.00  0.00           H  
ATOM   4685 2HD2 LEU A 321     147.280  91.700 142.490  0.00  0.00           H  
ATOM   4686 3HD2 LEU A 321     148.560  92.480 143.150  0.00  0.00           H  
ATOM   4687  C   LEU A 321     146.560  95.890 142.930  0.00  0.00           C  
ATOM   4688  O   LEU A 321     145.520  95.780 142.280  0.00  0.00           O  
ATOM   4689  N   PHE A 322     147.230  97.050 142.920  0.00  0.00           N  
ATOM   4690  H   PHE A 322     148.160  97.110 143.290  0.00  0.00           H  
ATOM   4691  CA  PHE A 322     146.590  98.220 142.360  0.00  0.00           C  
ATOM   4692  HA  PHE A 322     145.670  98.120 142.740  0.00  0.00           H  
ATOM   4693  CB  PHE A 322     147.390  99.440 142.810  0.00  0.00           C  
ATOM   4694  HB1 PHE A 322     147.360  99.500 143.810  0.00  0.00           H  
ATOM   4695  HB2 PHE A 322     146.970 100.260 142.420  0.00  0.00           H  
ATOM   4696  CG  PHE A 322     148.840  99.400 142.390  0.00  0.00           C  
ATOM   4697  CD1 PHE A 322     149.240  99.970 141.180  0.00  0.00           C  
ATOM   4698  HD1 PHE A 322     148.570 100.480 140.640  0.00  0.00           H  
ATOM   4699  CE1 PHE A 322     150.550  99.850 140.710  0.00  0.00           C  
ATOM   4700  HE1 PHE A 322     150.790 100.130 139.780  0.00  0.00           H  
ATOM   4701  CZ  PHE A 322     151.510  99.320 141.580  0.00  0.00           C  
ATOM   4702  HZ  PHE A 322     152.460  99.240 141.280  0.00  0.00           H  
ATOM   4703  CE2 PHE A 322     151.160  98.900 142.870  0.00  0.00           C  
ATOM   4704  HE2 PHE A 322     151.870  98.580 143.500  0.00  0.00           H  
ATOM   4705  CD2 PHE A 322     149.820  98.930 143.280  0.00  0.00           C  
ATOM   4706  HD2 PHE A 322     149.560  98.620 144.200  0.00  0.00           H  
ATOM   4707  C   PHE A 322     146.340  98.300 140.860  0.00  0.00           C  
ATOM   4708  O   PHE A 322     145.560  99.130 140.380  0.00  0.00           O  
ATOM   4709  N   ASN A 323     146.980  97.460 140.050  0.00  0.00           N  
ATOM   4710  H   ASN A 323     147.540  96.750 140.480  0.00  0.00           H  
ATOM   4711  CA  ASN A 323     146.940  97.470 138.610  0.00  0.00           C  
ATOM   4712  HA  ASN A 323     146.500  98.320 138.320  0.00  0.00           H  
ATOM   4713  CB  ASN A 323     148.400  97.360 138.170  0.00  0.00           C  
ATOM   4714  HB1 ASN A 323     148.700  96.410 138.310  0.00  0.00           H  
ATOM   4715  HB2 ASN A 323     148.950  97.970 138.750  0.00  0.00           H  
ATOM   4716  CG  ASN A 323     148.660  97.730 136.720  0.00  0.00           C  
ATOM   4717  OD1 ASN A 323     148.520  98.870 136.280  0.00  0.00           O  
ATOM   4718  ND2 ASN A 323     148.750  96.660 135.920  0.00  0.00           N  
ATOM   4719 1HD2 ASN A 323     148.650  95.740 136.300  0.00  0.00           H  
ATOM   4720 2HD2 ASN A 323     148.920  96.780 134.940  0.00  0.00           H  
ATOM   4721  C   ASN A 323     146.080  96.340 138.040  0.00  0.00           C  
ATOM   4722  O   ASN A 323     145.710  96.350 136.870  0.00  0.00           O  
ATOM   4723  N   VAL A 324     145.690  95.370 138.860  0.00  0.00           N  
ATOM   4724  H   VAL A 324     145.900  95.470 139.830  0.00  0.00           H  
ATOM   4725  CA  VAL A 324     144.980  94.180 138.450  0.00  0.00           C  
ATOM   4726  HA  VAL A 324     145.600  93.820 137.750  0.00  0.00           H  
ATOM   4727  CB  VAL A 324     144.750  93.220 139.620  0.00  0.00           C  
ATOM   4728  HB  VAL A 324     144.130  93.670 140.260  0.00  0.00           H  
ATOM   4729  CG1 VAL A 324     144.170  91.880 139.190  0.00  0.00           C  
ATOM   4730 1HG1 VAL A 324     144.040  91.300 139.990  0.00  0.00           H  
ATOM   4731 2HG1 VAL A 324     143.290  92.030 138.740  0.00  0.00           H  
ATOM   4732 3HG1 VAL A 324     144.800  91.430 138.550  0.00  0.00           H  
ATOM   4733  CG2 VAL A 324     146.130  92.860 140.160  0.00  0.00           C  
ATOM   4734 1HG2 VAL A 324     146.030  92.230 140.930  0.00  0.00           H  
ATOM   4735 2HG2 VAL A 324     146.670  92.420 139.440  0.00  0.00           H  
ATOM   4736 3HG2 VAL A 324     146.600  93.690 140.460  0.00  0.00           H  
ATOM   4737  C   VAL A 324     143.580  94.480 137.910  0.00  0.00           C  
ATOM   4738  O   VAL A 324     142.620  94.770 138.620  0.00  0.00           O  
ATOM   4739  N   ARG A 325     143.430  94.330 136.600  0.00  0.00           N  
ATOM   4740  H   ARG A 325     144.260  94.130 136.070  0.00  0.00           H  
ATOM   4741  CA  ARG A 325     142.190  94.430 135.850  0.00  0.00           C  
ATOM   4742  HA  ARG A 325     141.640  95.030 136.430  0.00  0.00           H  
ATOM   4743  CB  ARG A 325     142.580  94.970 134.480  0.00  0.00           C  
ATOM   4744  HB1 ARG A 325     142.960  94.230 133.930  0.00  0.00           H  
ATOM   4745  HB2 ARG A 325     143.260  95.690 134.590  0.00  0.00           H  
ATOM   4746  CG  ARG A 325     141.350  95.540 133.780  0.00  0.00           C  
ATOM   4747  HG1 ARG A 325     140.920  96.210 134.380  0.00  0.00           H  
ATOM   4748  HG2 ARG A 325     140.710  94.790 133.600  0.00  0.00           H  
ATOM   4749  CD  ARG A 325     141.670  96.220 132.460  0.00  0.00           C  
ATOM   4750  HD1 ARG A 325     142.120  95.560 131.860  0.00  0.00           H  
ATOM   4751  HD2 ARG A 325     142.290  96.990 132.640  0.00  0.00           H  
ATOM   4752  NE  ARG A 325     140.530  96.760 131.710  0.00  0.00           N  
ATOM   4753  HE  ARG A 325     139.600  96.510 131.970  0.00  0.00           H  
ATOM   4754  CZ  ARG A 325     140.730  97.590 130.680  0.00  0.00           C  
ATOM   4755  NH1 ARG A 325     141.920  98.130 130.350  0.00  0.00           N  
ATOM   4756 1HH1 ARG A 325     142.730  97.920 130.890  0.00  0.00           H  
ATOM   4757 2HH1 ARG A 325     141.990  98.740 129.560  0.00  0.00           H  
ATOM   4758  NH2 ARG A 325     139.650  97.920 129.960  0.00  0.00           N  
ATOM   4759 1HH2 ARG A 325     138.750  97.550 130.200  0.00  0.00           H  
ATOM   4760 2HH2 ARG A 325     139.740  98.540 129.180  0.00  0.00           H  
ATOM   4761  C   ARG A 325     141.240  93.250 135.750  0.00  0.00           C  
ATOM   4762  O   ARG A 325     140.040  93.480 135.860  0.00  0.00           O  
ATOM   4763  N   TYR A 326     141.830  92.050 135.740  0.00  0.00           N  
ATOM   4764  H   TYR A 326     142.830  92.010 135.740  0.00  0.00           H  
ATOM   4765  CA  TYR A 326     141.100  90.800 135.730  0.00  0.00           C  
ATOM   4766  HA  TYR A 326     140.130  91.050 135.780  0.00  0.00           H  
ATOM   4767  CB  TYR A 326     141.340  90.060 134.420  0.00  0.00           C  
ATOM   4768  HB1 TYR A 326     142.320  89.900 134.350  0.00  0.00           H  
ATOM   4769  HB2 TYR A 326     141.050  90.670 133.680  0.00  0.00           H  
ATOM   4770  CG  TYR A 326     140.670  88.730 134.170  0.00  0.00           C  
ATOM   4771  CD1 TYR A 326     141.050  87.600 134.900  0.00  0.00           C  
ATOM   4772  HD1 TYR A 326     141.820  87.680 135.540  0.00  0.00           H  
ATOM   4773  CE1 TYR A 326     140.410  86.360 134.780  0.00  0.00           C  
ATOM   4774  HE1 TYR A 326     140.770  85.530 135.200  0.00  0.00           H  
ATOM   4775  CZ  TYR A 326     139.220  86.380 134.020  0.00  0.00           C  
ATOM   4776  OH  TYR A 326     138.440  85.260 134.100  0.00  0.00           O  
ATOM   4777  HH  TYR A 326     137.630  85.380 133.530  0.00  0.00           H  
ATOM   4778  CE2 TYR A 326     138.830  87.500 133.270  0.00  0.00           C  
ATOM   4779  HE2 TYR A 326     138.020  87.440 132.690  0.00  0.00           H  
ATOM   4780  CD2 TYR A 326     139.560  88.700 133.320  0.00  0.00           C  
ATOM   4781  HD2 TYR A 326     139.300  89.500 132.770  0.00  0.00           H  
ATOM   4782  C   TYR A 326     141.430  89.960 136.960  0.00  0.00           C  
ATOM   4783  O   TYR A 326     142.590  89.600 137.160  0.00  0.00           O  
ATOM   4784  N   LEU A 327     140.410  89.780 137.810  0.00  0.00           N  
ATOM   4785  H   LEU A 327     139.530  90.220 137.620  0.00  0.00           H  
ATOM   4786  CA  LEU A 327     140.560  88.960 138.990  0.00  0.00           C  
ATOM   4787  HA  LEU A 327     141.490  88.600 138.980  0.00  0.00           H  
ATOM   4788  CB  LEU A 327     140.400  89.770 140.270  0.00  0.00           C  
ATOM   4789  HB1 LEU A 327     139.520  90.230 140.200  0.00  0.00           H  
ATOM   4790  HB2 LEU A 327     141.130  90.450 140.270  0.00  0.00           H  
ATOM   4791  CG  LEU A 327     140.440  89.080 141.640  0.00  0.00           C  
ATOM   4792  HG  LEU A 327     139.650  88.470 141.600  0.00  0.00           H  
ATOM   4793  CD1 LEU A 327     141.710  88.260 141.890  0.00  0.00           C  
ATOM   4794 1HD1 LEU A 327     141.660  87.840 142.800  0.00  0.00           H  
ATOM   4795 2HD1 LEU A 327     141.790  87.540 141.200  0.00  0.00           H  
ATOM   4796 3HD1 LEU A 327     142.510  88.860 141.840  0.00  0.00           H  
ATOM   4797  CD2 LEU A 327     140.300  90.050 142.810  0.00  0.00           C  
ATOM   4798 1HD2 LEU A 327     140.330  89.540 143.670  0.00  0.00           H  
ATOM   4799 2HD2 LEU A 327     141.050  90.710 142.790  0.00  0.00           H  
ATOM   4800 3HD2 LEU A 327     139.430  90.530 142.740  0.00  0.00           H  
ATOM   4801  C   LEU A 327     139.520  87.850 138.910  0.00  0.00           C  
ATOM   4802  O   LEU A 327     138.360  88.230 138.750  0.00  0.00           O  
ATOM   4803  N   ASN A 328     139.860  86.580 139.130  0.00  0.00           N  
ATOM   4804  H   ASN A 328     140.810  86.390 139.380  0.00  0.00           H  
ATOM   4805  CA  ASN A 328     138.940  85.460 139.030  0.00  0.00           C  
ATOM   4806  HA  ASN A 328     137.990  85.740 139.150  0.00  0.00           H  
ATOM   4807  CB  ASN A 328     139.190  84.920 137.620  0.00  0.00           C  
ATOM   4808  HB1 ASN A 328     140.160  84.700 137.520  0.00  0.00           H  
ATOM   4809  HB2 ASN A 328     138.940  85.620 136.950  0.00  0.00           H  
ATOM   4810  CG  ASN A 328     138.380  83.670 137.330  0.00  0.00           C  
ATOM   4811  OD1 ASN A 328     137.700  83.020 138.120  0.00  0.00           O  
ATOM   4812  ND2 ASN A 328     138.460  83.210 136.080  0.00  0.00           N  
ATOM   4813 1HD2 ASN A 328     139.030  83.690 135.410  0.00  0.00           H  
ATOM   4814 2HD2 ASN A 328     137.950  82.390 135.820  0.00  0.00           H  
ATOM   4815  C   ASN A 328     139.160  84.470 140.160  0.00  0.00           C  
ATOM   4816  O   ASN A 328     140.270  83.970 140.260  0.00  0.00           O  
ATOM   4817  N   LEU A 329     138.140  84.280 141.000  0.00  0.00           N  
ATOM   4818  H   LEU A 329     137.270  84.720 140.760  0.00  0.00           H  
ATOM   4819  CA  LEU A 329     138.160  83.510 142.220  0.00  0.00           C  
ATOM   4820  HA  LEU A 329     139.070  83.110 142.290  0.00  0.00           H  
ATOM   4821  CB  LEU A 329     137.840  84.490 143.340  0.00  0.00           C  
ATOM   4822  HB1 LEU A 329     137.390  84.010 144.090  0.00  0.00           H  
ATOM   4823  HB2 LEU A 329     137.230  85.210 143.000  0.00  0.00           H  
ATOM   4824  CG  LEU A 329     139.150  85.110 143.830  0.00  0.00           C  
ATOM   4825  HG  LEU A 329     139.750  85.370 143.070  0.00  0.00           H  
ATOM   4826  CD1 LEU A 329     138.680  86.290 144.670  0.00  0.00           C  
ATOM   4827 1HD1 LEU A 329     139.470  86.770 145.040  0.00  0.00           H  
ATOM   4828 2HD1 LEU A 329     138.150  86.920 144.100  0.00  0.00           H  
ATOM   4829 3HD1 LEU A 329     138.110  85.960 145.420  0.00  0.00           H  
ATOM   4830  CD2 LEU A 329     140.010  84.150 144.640  0.00  0.00           C  
ATOM   4831 1HD2 LEU A 329     140.850  84.610 144.930  0.00  0.00           H  
ATOM   4832 2HD2 LEU A 329     139.500  83.850 145.450  0.00  0.00           H  
ATOM   4833 3HD2 LEU A 329     140.250  83.360 144.080  0.00  0.00           H  
ATOM   4834  C   LEU A 329     137.180  82.340 142.220  0.00  0.00           C  
ATOM   4835  O   LEU A 329     136.580  82.010 143.250  0.00  0.00           O  
ATOM   4836  N   LYS A 330     136.990  81.690 141.070  0.00  0.00           N  
ATOM   4837  H   LYS A 330     137.520  81.990 140.280  0.00  0.00           H  
ATOM   4838  CA  LYS A 330     136.080  80.580 140.880  0.00  0.00           C  
ATOM   4839  HA  LYS A 330     135.150  80.830 141.150  0.00  0.00           H  
ATOM   4840  CB  LYS A 330     136.110  80.240 139.390  0.00  0.00           C  
ATOM   4841  HB1 LYS A 330     137.040  80.000 139.120  0.00  0.00           H  
ATOM   4842  HB2 LYS A 330     135.800  81.030 138.860  0.00  0.00           H  
ATOM   4843  CG  LYS A 330     135.180  79.050 139.150  0.00  0.00           C  
ATOM   4844  HG1 LYS A 330     134.370  79.150 139.730  0.00  0.00           H  
ATOM   4845  HG2 LYS A 330     135.660  78.210 139.390  0.00  0.00           H  
ATOM   4846  CD  LYS A 330     134.730  78.960 137.700  0.00  0.00           C  
ATOM   4847  HD1 LYS A 330     135.490  78.590 137.160  0.00  0.00           H  
ATOM   4848  HD2 LYS A 330     134.510  79.880 137.380  0.00  0.00           H  
ATOM   4849  CE  LYS A 330     133.500  78.070 137.490  0.00  0.00           C  
ATOM   4850  HE1 LYS A 330     132.760  78.380 138.090  0.00  0.00           H  
ATOM   4851  HE2 LYS A 330     133.740  77.120 137.710  0.00  0.00           H  
ATOM   4852  NZ  LYS A 330     132.980  78.090 136.120  0.00  0.00           N1+
ATOM   4853  HZ1 LYS A 330     132.180  77.490 136.060  0.00  0.00           H  
ATOM   4854  HZ2 LYS A 330     132.710  79.020 135.880  0.00  0.00           H  
ATOM   4855  HZ3 LYS A 330     133.690  77.770 135.490  0.00  0.00           H  
ATOM   4856  C   LYS A 330     136.530  79.430 141.770  0.00  0.00           C  
ATOM   4857  O   LYS A 330     137.690  79.030 141.740  0.00  0.00           O  
ATOM   4858  N   ARG A 331     135.680  78.940 142.670  0.00  0.00           N  
ATOM   4859  H   ARG A 331     134.790  79.400 142.750  0.00  0.00           H  
ATOM   4860  CA  ARG A 331     135.910  77.810 143.550  0.00  0.00           C  
ATOM   4861  HA  ARG A 331     135.220  77.870 144.270  0.00  0.00           H  
ATOM   4862  CB  ARG A 331     135.680  76.500 142.810  0.00  0.00           C  
ATOM   4863  HB1 ARG A 331     136.400  76.400 142.120  0.00  0.00           H  
ATOM   4864  HB2 ARG A 331     134.790  76.550 142.350  0.00  0.00           H  
ATOM   4865  CG  ARG A 331     135.690  75.260 143.710  0.00  0.00           C  
ATOM   4866  HG1 ARG A 331     135.460  75.530 144.640  0.00  0.00           H  
ATOM   4867  HG2 ARG A 331     136.610  74.860 143.700  0.00  0.00           H  
ATOM   4868  CD  ARG A 331     134.690  74.210 143.240  0.00  0.00           C  
ATOM   4869  HD1 ARG A 331     134.880  73.990 142.280  0.00  0.00           H  
ATOM   4870  HD2 ARG A 331     133.770  74.580 143.320  0.00  0.00           H  
ATOM   4871  NE  ARG A 331     134.710  72.950 143.990  0.00  0.00           N  
ATOM   4872  HE  ARG A 331     135.490  72.810 144.600  0.00  0.00           H  
ATOM   4873  CZ  ARG A 331     133.800  71.960 143.950  0.00  0.00           C  
ATOM   4874  NH1 ARG A 331     132.590  72.150 143.400  0.00  0.00           N  
ATOM   4875 1HH1 ARG A 331     132.350  73.040 143.010  0.00  0.00           H  
ATOM   4876 2HH1 ARG A 331     131.930  71.400 143.380  0.00  0.00           H  
ATOM   4877  NH2 ARG A 331     134.020  70.880 144.700  0.00  0.00           N  
ATOM   4878 1HH2 ARG A 331     134.840  70.820 145.270  0.00  0.00           H  
ATOM   4879 2HH2 ARG A 331     133.360  70.130 144.690  0.00  0.00           H  
ATOM   4880  C   ARG A 331     137.260  77.910 144.250  0.00  0.00           C  
ATOM   4881  O   ARG A 331     138.100  77.030 144.130  0.00  0.00           O  
ATOM   4882  N   SER A 332     137.510  79.040 144.910  0.00  0.00           N  
ATOM   4883  H   SER A 332     136.750  79.690 144.990  0.00  0.00           H  
ATOM   4884  CA  SER A 332     138.770  79.420 145.520  0.00  0.00           C  
ATOM   4885  HA  SER A 332     139.440  78.750 145.210  0.00  0.00           H  
ATOM   4886  CB  SER A 332     139.020  80.860 145.090  0.00  0.00           C  
ATOM   4887  HB1 SER A 332     139.090  80.930 144.090  0.00  0.00           H  
ATOM   4888  HB2 SER A 332     139.850  81.220 145.510  0.00  0.00           H  
ATOM   4889  OG  SER A 332     137.930  81.650 145.520  0.00  0.00           O  
ATOM   4890  HG  SER A 332     138.080  82.600 145.250  0.00  0.00           H  
ATOM   4891  C   SER A 332     138.750  79.380 147.040  0.00  0.00           C  
ATOM   4892  O   SER A 332     139.810  79.470 147.660  0.00  0.00           O  
ATOM   4893  N   PHE A 333     137.570  79.310 147.660  0.00  0.00           N  
ATOM   4894  H   PHE A 333     136.760  79.340 147.080  0.00  0.00           H  
ATOM   4895  CA  PHE A 333     137.350  79.190 149.090  0.00  0.00           C  
ATOM   4896  HA  PHE A 333     138.170  79.480 149.580  0.00  0.00           H  
ATOM   4897  CB  PHE A 333     136.190  80.120 149.450  0.00  0.00           C  
ATOM   4898  HB1 PHE A 333     135.880  79.910 150.380  0.00  0.00           H  
ATOM   4899  HB2 PHE A 333     135.440  79.970 148.800  0.00  0.00           H  
ATOM   4900  CG  PHE A 333     136.590  81.580 149.400  0.00  0.00           C  
ATOM   4901  CD1 PHE A 333     136.930  82.170 150.620  0.00  0.00           C  
ATOM   4902  HD1 PHE A 333     136.790  81.680 151.480  0.00  0.00           H  
ATOM   4903  CE1 PHE A 333     137.470  83.460 150.620  0.00  0.00           C  
ATOM   4904  HE1 PHE A 333     137.910  83.810 151.450  0.00  0.00           H  
ATOM   4905  CZ  PHE A 333     137.410  84.270 149.480  0.00  0.00           C  
ATOM   4906  HZ  PHE A 333     137.720  85.220 149.510  0.00  0.00           H  
ATOM   4907  CE2 PHE A 333     136.910  83.720 148.290  0.00  0.00           C  
ATOM   4908  HE2 PHE A 333     136.800  84.290 147.480  0.00  0.00           H  
ATOM   4909  CD2 PHE A 333     136.560  82.360 148.240  0.00  0.00           C  
ATOM   4910  HD2 PHE A 333     136.290  81.950 147.370  0.00  0.00           H  
ATOM   4911  C   PHE A 333     137.140  77.730 149.470  0.00  0.00           C  
ATOM   4912  O   PHE A 333     136.700  76.920 148.660  0.00  0.00           O  
ATOM   4913  N   THR A 334     137.360  77.330 150.730  0.00  0.00           N  
ATOM   4914  H   THR A 334     137.690  78.010 151.380  0.00  0.00           H  
ATOM   4915  CA  THR A 334     137.150  75.980 151.210  0.00  0.00           C  
ATOM   4916  HA  THR A 334     137.670  75.380 150.600  0.00  0.00           H  
ATOM   4917  CB  THR A 334     137.740  75.760 152.600  0.00  0.00           C  
ATOM   4918  HB  THR A 334     138.660  76.160 152.610  0.00  0.00           H  
ATOM   4919  CG2 THR A 334     136.940  76.390 153.740  0.00  0.00           C  
ATOM   4920 1HG2 THR A 334     137.390  76.200 154.610  0.00  0.00           H  
ATOM   4921 2HG2 THR A 334     136.890  77.380 153.600  0.00  0.00           H  
ATOM   4922 3HG2 THR A 334     136.020  76.000 153.750  0.00  0.00           H  
ATOM   4923  OG1 THR A 334     137.940  74.390 152.840  0.00  0.00           O  
ATOM   4924  HG1 THR A 334     138.330  74.260 153.750  0.00  0.00           H  
ATOM   4925  C   THR A 334     135.680  75.620 151.090  0.00  0.00           C  
ATOM   4926  O   THR A 334     134.830  76.510 151.140  0.00  0.00           O  
ATOM   4927  N   LYS A 335     135.300  74.350 150.910  0.00  0.00           N  
ATOM   4928  H   LYS A 335     135.960  73.610 151.050  0.00  0.00           H  
ATOM   4929  CA  LYS A 335     133.950  74.020 150.510  0.00  0.00           C
[truncated: 5,754,771 more chars]
